# Supplementary material for: Glucosyl anthranilate
Source: Acta Crystallogr Sect E Struct Rep Online. 2009 Oct 13;65(Pt 11):o2725. doi: 10.1107/S1600536809040975 (PMC2971110; doi:10.1107/S1600536809040975)
Supplement: Supplementary file 1 [file e-65-o2725-sup1.cif]

##############################################################################
###                                                                        ###
###        Electronic paper (Acta Crystallographica Section E)             ###
###                                                                        ###
##############################################################################
#                                                                            #
# This CIF contains the data in a paper accepted for publication in Acta     #
# Crystallographica Section E. It conforms to the requirements of Notes      #
# for Authors for Section E, and has been peer reviewed under the auspices   #
# of the IUCr Commission on Journals.                                        #
#                                                                            #
# Full details of the Crystallographic Information File format               #
# are given in the paper "The Crystallographic Information File (CIF):       #
# a New Standard Archive File for Crystallography" by S. R. Hall, F. H.      #
# Allen and I. D. Brown [Acta Cryst. (1991), A47, 655-685].                  #
#                                                                            #
# The current version of the core CIF dictionary is obtainable from          #
# ftp://ftp.iucr.org/pub/cif_core.dic. The current version number is 2.4.    #
#                                                                            #
# Software is freely available for graphical display of the structure(s) in  #
# this CIF.  For information consult the CIF home page http://www.iucr.org/  #
# cif/home.html                                                              #
#                                                                            #
# This file may be used for bona fide research purposes within the           #
# scientific community so long as proper attribution is given to the journal # 
# article from which it was obtained.                                        #
#                                                                            #
##############################################################################
                                             
data_global
_audit_creation_method     'from SHELXL-97 with Word-Perfect Macro PRPKAPPA'
_journal_date_recd_electronic     2009-09-09
_journal_date_accepted     2009-10-07
_journal_name_full     'Acta Crystallographica, Section E'
_journal_year     2009
_journal_volume     65
_journal_issue     11
_journal_page_first     o2725
_journal_page_last     o2725
_journal_paper_category     QO
_journal_coeditor_code     NC2157
loop_
    _publ_contact_author_name
    _publ_contact_author_address
    _publ_contact_author_email
    'Xiaoming Wang'
;
State Key Laboratory of Pharmaceutical Biotechnology
School of life science
Nanjing University
22 Hankou Road
Nanjing 210093
People's Republic of China
;
 'wangxm07@nju.edu.cn'
    'YongHua Yang'
;
State Key Laboratory of Pharmaceutical Biotechnology
School of life science
Nanjing University
22 Hankou Road
Nanjing 210093
People's Republic of China
;
 'yangyh@nju.edu.cn'
_publ_contact_author_fax     '86-25-83594374'
_publ_contact_author_phone     '86-25-83594374'
_publ_section_title
;
Glucosyl anthranilate
;
loop_
    _publ_author_name
    _publ_author_footnote
    _publ_author_address
    'Liu, Haoyan' ?
;
State Key Laboratory of Pharmaceutical Biotechnology
School of Life Science
Nanjing University
22 Hankou Road
Nanjing,210093
People's Republic of China
;
    'Zou, Ailan' ?
;
State Key Laboratory of Pharmaceutical Biotechnology
School of Life Science
Nanjing University
22 Hankou Road
Nanjing,210093
People's Republic of China
;
    'Zhang, Hao' ?
;
State Key Laboratory of Pharmaceutical Biotechnology
School of Life Science
Nanjing University
22 Hankou Road
Nanjing,210093
People's Republic of China
;
    'Wang, Xiaoming' ?
;
State Key Laboratory of Pharmaceutical Biotechnology
School of Life Science
Nanjing University
22 Hankou Road
Nanjing,210093
People's Republic of China
;
    'Yang, Yonghua' ?
;
State Key Laboratory of Pharmaceutical Biotechnology
School of Life Science
Nanjing University
22 Hankou Road
Nanjing,210093
People's Republic of China
;
_refine_diff_density_max     0.140
data_I
_chemical_name_systematic
;
Glucosyl anthranilate
;
_chemical_name_common     ?
_chemical_formula_moiety     'C21 H25 N O11'
_chemical_formula_sum     'C21 H25 N O11'
_chemical_formula_iupac     'C21 H25 N O11'
_chemical_formula_weight     467.42
_chemical_melting_point     ?
_symmetry_cell_setting     Triclinic
_symmetry_space_group_name_H-M     'P 1'
_symmetry_space_group_name_Hall     'P 1'
loop_
    _symmetry_equiv_pos_as_xyz
    'x, y, z'
_cell_length_a     5.8220(12)
_cell_length_b     9.1210(18)
_cell_length_c     11.131(2)
_cell_angle_alpha     98.94(3)
_cell_angle_beta     94.53(3)
_cell_angle_gamma     90.22(3)
_cell_volume     582.0(2)
_cell_formula_units_Z     1
_cell_measurement_reflns_used     25
_cell_measurement_theta_min     9
_cell_measurement_theta_max     12
_cell_measurement_temperature     293(2)
_exptl_crystal_description     block
_exptl_crystal_colour     colourless
_exptl_crystal_size_max     0.30
_exptl_crystal_size_mid     0.20
_exptl_crystal_size_min     0.10
_exptl_crystal_density_diffrn     1.334
_exptl_crystal_density_meas     ?
_exptl_crystal_density_method     'not measured'
_exptl_crystal_F_000     246
_exptl_absorpt_coefficient_mu     0.109
_exptl_absorpt_correction_type     none
_exptl_absorpt_process_details     ?
_exptl_absorpt_correction_T_min     ?
_exptl_absorpt_correction_T_max     ?
_exptl_special_details
;
;
_diffrn_ambient_temperature     293(2)
_diffrn_radiation_type     MoK\a
_diffrn_radiation_wavelength     0.71073
_diffrn_radiation_source     'fine-focus sealed tube'
_diffrn_radiation_monochromator     graphite
_diffrn_measurement_device_type     'Enraf--Nonius CAD-4'
_diffrn_measurement_method     \w/2\q
_diffrn_detector_area_resol_mean     ?
_diffrn_reflns_number     2321
_diffrn_reflns_av_R_equivalents     0.0199
_diffrn_reflns_av_sigmaI/netI     0.0265
_diffrn_reflns_theta_min     1.86
_diffrn_reflns_theta_max     25.26
_diffrn_reflns_theta_full     25.26
_diffrn_measured_fraction_theta_max     1.000
_diffrn_measured_fraction_theta_full     1.000
_diffrn_reflns_limit_h_min     0
_diffrn_reflns_limit_h_max     6
_diffrn_reflns_limit_k_min     -10
_diffrn_reflns_limit_k_max     10
_diffrn_reflns_limit_l_min     -13
_diffrn_reflns_limit_l_max     13
_diffrn_standards_number     3
_diffrn_standards_interval_count     200
_diffrn_standards_interval_time     120
_diffrn_standards_decay_%     1
_refine_special_details
;
Refinement of <i>F</i>^2^ against ALL reflections. The weighted <i>R</i>-factor
<i>wR</i> and goodness of fit <i>S</i> are based on <i>F</i>^2^, conventional
<i>R</i>-factors <i>R</i> are based on <i>F</i>, with <i>F</i> set to zero for
negative <i>F</i>^2^. The threshold expression of <i>F</i>^2^ >
\s(<i>F</i>^2^) is used only for calculating <i>R</i>-factors(gt) <i>etc</i>.
and is not relevant to the choice of reflections for refinement.
<i>R</i>-factors based on <i>F</i>^2^ are statistically about twice as large
as those based on <i>F</i>, and <i>R</i>- factors based on ALL data will be
even larger.
;
_reflns_number_total     2096
_reflns_number_gt     1783
_reflns_threshold_expression     I>2\s(I)
_refine_ls_structure_factor_coef     Fsqd
_refine_ls_matrix_type     full
_refine_ls_R_factor_all     0.0495
_refine_ls_R_factor_gt     0.0396
_refine_ls_wR_factor_gt     0.0940
_refine_ls_wR_factor_ref     0.1003
_refine_ls_goodness_of_fit_ref     1.041
_refine_ls_restrained_S_all     1.041
_refine_ls_number_reflns     2096
_refine_ls_number_parameters     320
_refine_ls_number_restraints     5
_refine_ls_hydrogen_treatment     constr
_refine_ls_weighting_scheme     calc
_refine_ls_weighting_details
         'calc w=1/[\s^2^(Fo^2^)+(0.0551P)^2^+0.0615P] where P=(Fo^2^+2Fc^2^)/3'
_atom_sites_solution_hydrogens     geom
_atom_sites_solution_primary     direct
_atom_sites_solution_secondary     difmap
_refine_ls_shift/su_max     0.000
_refine_ls_shift/su_mean     0.000
_refine_diff_density_min     -0.134
_refine_ls_extinction_method     'SHELXL97 (Sheldrick, 2008)'
_refine_ls_extinction_coef     0.052(8)
_refine_ls_extinction_expression
                                  'Fc^*^=kFc[1+0.001xFc^2^\l^3^/sin(2\q)]^-1/4^'
_refine_ls_abs_structure_details     ?
_refine_ls_abs_structure_Flack     ?
loop_
    _atom_type_symbol
    _atom_type_description
    _atom_type_scat_dispersion_real
    _atom_type_scat_dispersion_imag
    _atom_type_scat_source
    'C' 'C' 0.0033 0.0016
                         'International Tables Vol C Tables 4.2.6.8 and 6.1.1.4'
    'H' 'H' 0.0000 0.0000
                         'International Tables Vol C Tables 4.2.6.8 and 6.1.1.4'
    'N' 'N' 0.0061 0.0033
                         'International Tables Vol C Tables 4.2.6.8 and 6.1.1.4'
    'O' 'O' 0.0106 0.0060
                         'International Tables Vol C Tables 4.2.6.8 and 6.1.1.4'
_computing_data_collection     'CAD-4 EXPRESS (Enraf--Nonius, 1994)'
_computing_cell_refinement     'CAD-4 EXPRESS (Enraf--Nonius, 1994)'
_computing_data_reduction     'XCAD4 (Harms & Wocadlo, 1995)'
_computing_structure_solution     'SHELXS97 (Sheldrick, 2008)'
_computing_structure_refinement     'SHELXL97 (Sheldrick, 2008)'
_computing_molecular_graphics     'SHELXTL (Sheldrick, 2008)'
_computing_publication_material     'SHELXTL (Sheldrick, 2008)'
loop_
    _atom_site_type_symbol
    _atom_site_label
    _atom_site_fract_x
    _atom_site_fract_y
    _atom_site_fract_z
    _atom_site_U_iso_or_equiv
    _atom_site_adp_type
    _atom_site_calc_flag
    _atom_site_refinement_flags
    _atom_site_occupancy
    _atom_site_disorder_assembly
    _atom_site_disorder_group
    O O1 0.4723(4) 0.2186(3) 0.0201(2) 0.0473(6) Uani d . 1 . .
    O O2 0.4296(4) 0.0007(3) -0.1971(2) 0.0552(6) Uani d . 1 . .
    O O3 0.6518(6) -0.1311(4) -0.3260(4) 0.1014(13) Uani d . 1 . .
    O O4 0.6863(4) 0.4159(3) -0.2092(2) 0.0478(6) Uani d . 1 . .
    O O5 1.0705(5) 0.4424(4) -0.1993(3) 0.0797(9) Uani d . 1 . .
    O O6 0.8323(4) 0.6042(3) 0.0311(2) 0.0539(6) Uani d . 1 A .
    O O7 0.6443(18) 0.8007(11) -0.0182(10) 0.089(3) Uani d PD 0.50 A 1
    O O7' 0.697(2) 0.7638(13) -0.0826(9) 0.102(4) Uani d PD 0.50 A 2
    O O8 0.4552(5) 0.5912(3) 0.1864(2) 0.0642(7) Uani d . 1 B .
    O O9 0.715(3) 0.587(3) 0.337(2) 0.172(11) Uani d PD 0.50 B 1
    O O9' 0.650(4) 0.562(2) 0.3641(18) 0.138(8) Uani d PD 0.50 B 2
    O O10 0.3348(4) 0.2984(3) 0.2025(2) 0.0538(6) Uani d . 1 . .
    O O11 -0.0099(4) 0.2080(3) 0.1202(2) 0.0613(7) Uani d . 1 . .
    N N1 -0.2584(6) 0.0580(5) 0.2582(4) 0.0830(11) Uani d . 1 . .
    H H1A -0.3743 0.0071 0.2734 0.100 Uiso calc R 1 . .
    H H1B -0.2509 0.0817 0.1868 0.100 Uiso calc R 1 . .
    C C1 0.3810(6) 0.3425(4) 0.0908(3) 0.0468(8) Uani d . 1 . .
    H H1C 0.2406 0.3758 0.0493 0.056 Uiso calc R 1 . .
    C C2 0.5594(6) 0.4647(4) 0.1187(3) 0.0498(8) Uani d . 1 . .
    H H2A 0.6935 0.4331 0.1665 0.060 Uiso calc R 1 . .
    C C3 0.6312(5) 0.5090(4) 0.0013(3) 0.0447(8) Uani d . 1 . .
    H H3A 0.5061 0.5628 -0.0360 0.054 Uiso calc R 1 . .
    C C4 0.6931(5) 0.3744(4) -0.0887(3) 0.0442(8) Uani d . 1 . .
    H H4A 0.8474 0.3406 -0.0653 0.053 Uiso calc R 1 . .
    C C5 0.5175(6) 0.2470(4) -0.0987(3) 0.0423(7) Uani d . 1 . .
    H H5A 0.3740 0.2725 -0.1423 0.051 Uiso calc R 1 . .
    C C6 0.6126(6) 0.1085(4) -0.1660(3) 0.0498(8) Uani d . 1 . .
    H H6A 0.6767 0.1297 -0.2395 0.060 Uiso calc R 1 . .
    H H6B 0.7344 0.0707 -0.1152 0.060 Uiso calc R 1 . .
    C C7 0.4769(8) -0.1189(5) -0.2748(4) 0.0656(11) Uani d . 1 . .
    C C8 0.2885(9) -0.2322(5) -0.2932(5) 0.0827(14) Uani d . 1 . .
    H H8A 0.2755 -0.2799 -0.3767 0.124 Uiso calc R 1 . .
    H H8B 0.1459 -0.1852 -0.2739 0.124 Uiso calc R 1 . .
    H H8C 0.3223 -0.3049 -0.2407 0.124 Uiso calc R 1 . .
    C C9 0.8873(6) 0.4456(4) -0.2551(3) 0.0527(9) Uani d . 1 . .
    C C10 0.8433(8) 0.4856(5) -0.3784(4) 0.0667(11) Uani d . 1 . .
    H H10A 0.7942 0.5867 -0.3718 0.100 Uiso calc R 1 . .
    H H10B 0.7251 0.4214 -0.4236 0.100 Uiso calc R 1 . .
    H H10C 0.9822 0.4748 -0.4199 0.100 Uiso calc R 1 . .
    C C11 0.8326(8) 0.7376(4) -0.0001(4) 0.0644(10) Uani d D 1 . .
    C C12 1.0535(8) 0.8176(5) 0.0358(5) 0.0797(13) Uani d . 1 A .
    H H12A 1.0286 0.9226 0.0444 0.120 Uiso calc PR 0.50 . .
    H H12B 1.1587 0.7897 -0.0256 0.120 Uiso calc PR 0.50 . .
    H H12C 1.1172 0.7928 0.1122 0.120 Uiso calc PR 0.50 . .
    H H12D 1.1744 0.7475 0.0429 0.120 Uiso calc PR 0.50 . .
    H H12E 1.0443 0.8804 0.1129 0.120 Uiso calc PR 0.50 . .
    H H12F 1.0858 0.8773 -0.0249 0.120 Uiso calc PR 0.50 . .
    C C13 0.5261(15) 0.6275(7) 0.3044(5) 0.104(2) Uani d D 1 . .
    C C14 0.3672(15) 0.7450(8) 0.3642(6) 0.140(3) Uani d . 1 B .
    H H14A 0.4208 0.7742 0.4483 0.210 Uiso calc R 1 . .
    H H14B 0.2135 0.7048 0.3589 0.210 Uiso calc R 1 . .
    H H14C 0.3675 0.8299 0.3229 0.210 Uiso calc R 1 . .
    C C15 0.1294(6) 0.2281(4) 0.2076(3) 0.0463(8) Uani d . 1 . .
    C C16 0.1078(6) 0.1823(4) 0.3258(3) 0.0509(8) Uani d . 1 . .
    C C17 0.2779(7) 0.2219(5) 0.4221(3) 0.0662(11) Uani d . 1 . .
    H H17A 0.4059 0.2771 0.4093 0.079 Uiso calc R 1 . .
    C C18 0.2601(8) 0.1814(6) 0.5343(4) 0.0797(13) Uani d . 1 . .
    H H18A 0.3756 0.2077 0.5967 0.096 Uiso calc R 1 . .
    C C19 0.0679(8) 0.1007(6) 0.5540(4) 0.0797(13) Uani d . 1 . .
    H H19A 0.0542 0.0727 0.6300 0.096 Uiso calc R 1 . .
    C C20 -0.0983(8) 0.0629(5) 0.4637(4) 0.0734(12) Uani d . 1 . .
    H H20A -0.2259 0.0093 0.4792 0.088 Uiso calc R 1 . .
    C C21 -0.0876(6) 0.1010(5) 0.3469(4) 0.0598(10) Uani d . 1 . .
loop_
    _atom_site_aniso_label
    _atom_site_aniso_U_11
    _atom_site_aniso_U_22
    _atom_site_aniso_U_33
    _atom_site_aniso_U_12
    _atom_site_aniso_U_13
    _atom_site_aniso_U_23
    O1 0.0441(13) 0.0510(13) 0.0484(14) -0.0033(10) 0.0031(10) 0.0132(11)
    O2 0.0537(14) 0.0508(14) 0.0595(15) -0.0097(11) 0.0062(11) 0.0030(12)
    O3 0.103(3) 0.079(2) 0.117(3) -0.0201(19) 0.056(2) -0.026(2)
    O4 0.0410(12) 0.0614(14) 0.0442(13) -0.0013(10) 0.0038(10) 0.0185(10)
    O5 0.0482(16) 0.115(3) 0.085(2) 0.0004(16) 0.0113(14) 0.0408(19)
    O6 0.0488(13) 0.0473(13) 0.0660(15) -0.0081(10) -0.0006(11) 0.0135(11)
    O7 0.097(6) 0.059(5) 0.111(8) -0.001(4) -0.026(6) 0.027(6)
    O7' 0.137(9) 0.074(7) 0.097(7) -0.030(6) -0.043(7) 0.048(6)
    O8 0.0817(19) 0.0653(17) 0.0434(14) -0.0074(14) 0.0076(13) 0.0007(12)
    O9 0.195(14) 0.25(2) 0.054(10) -0.041(14) -0.044(11) -0.003(10)
    O9' 0.24(2) 0.120(9) 0.045(7) 0.027(12) -0.037(9) 0.012(6)
    O10 0.0464(13) 0.0762(17) 0.0416(13) -0.0096(12) 0.0003(10) 0.0195(12)
    O11 0.0465(13) 0.0835(18) 0.0562(15) -0.0085(12) -0.0038(12) 0.0225(13)
    N1 0.056(2) 0.113(3) 0.084(3) -0.024(2) 0.0081(19) 0.029(2)
    C1 0.0431(18) 0.057(2) 0.0412(18) -0.0010(16) 0.0010(14) 0.0115(16)
    C2 0.053(2) 0.055(2) 0.0421(17) -0.0015(16) -0.0016(15) 0.0115(16)
    C3 0.0415(18) 0.0468(19) 0.0463(19) -0.0008(15) -0.0011(14) 0.0115(15)
    C4 0.0395(17) 0.051(2) 0.0440(18) -0.0010(15) -0.0026(14) 0.0153(15)
    C5 0.0365(16) 0.0510(19) 0.0408(17) -0.0019(14) 0.0005(13) 0.0127(14)
    C6 0.0476(19) 0.052(2) 0.0501(19) -0.0045(16) 0.0055(15) 0.0068(16)
    C7 0.083(3) 0.055(2) 0.057(2) -0.010(2) 0.007(2) 0.0042(19)
    C8 0.099(4) 0.064(3) 0.080(3) -0.028(3) 0.008(3) -0.005(2)
    C9 0.050(2) 0.052(2) 0.059(2) -0.0008(16) 0.0101(18) 0.0132(17)
    C10 0.074(3) 0.074(3) 0.056(2) -0.011(2) 0.014(2) 0.019(2)
    C11 0.076(3) 0.050(2) 0.069(3) -0.007(2) 0.001(2) 0.0158(19)
    C12 0.081(3) 0.059(3) 0.099(4) -0.020(2) 0.016(3) 0.007(2)
    C13 0.152(6) 0.099(4) 0.052(3) -0.029(4) -0.004(4) -0.006(3)
    C14 0.209(8) 0.121(5) 0.081(4) -0.021(5) 0.050(5) -0.032(4)
    C15 0.0416(18) 0.049(2) 0.0492(19) 0.0038(15) 0.0062(15) 0.0104(15)
    C16 0.047(2) 0.059(2) 0.050(2) 0.0088(16) 0.0126(16) 0.0149(17)
    C17 0.061(2) 0.093(3) 0.048(2) -0.001(2) 0.0040(18) 0.021(2)
    C18 0.069(3) 0.121(4) 0.053(2) 0.005(3) 0.006(2) 0.028(2)
    C19 0.080(3) 0.112(4) 0.060(3) 0.023(3) 0.026(2) 0.041(2)
    C20 0.067(3) 0.086(3) 0.078(3) 0.004(2) 0.031(2) 0.034(2)
    C21 0.045(2) 0.070(2) 0.069(2) 0.0069(18) 0.0152(18) 0.021(2)
_geom_special_details
;
All e.s.d.'s (except the e.s.d. in the dihedral angle between two l.s. planes)
are estimated using the full covariance matrix. The cell e.s.d.'s are taken
into account individually in the estimation of e.s.d.'s in distances, angles
and torsion angles; correlations between e.s.d.'s in cell parameters are only
used when they are defined by crystal symmetry. An approximate (isotropic)
treatment of cell e.s.d.'s is used for estimating e.s.d.'s involving l.s.
planes.
;
loop_
    _geom_bond_atom_site_label_1
    _geom_bond_atom_site_label_2
    _geom_bond_site_symmetry_2
    _geom_bond_distance
    _geom_bond_publ_flag
    O1 C1 . 1.405(4) ?
    O1 C5 . 1.430(4) ?
    O2 C7 . 1.326(5) ?
    O2 C6 . 1.432(4) ?
    O3 C7 . 1.203(5) ?
    O4 C9 . 1.356(4) ?
    O4 C4 . 1.447(4) ?
    O5 C9 . 1.194(4) ?
    O6 C11 . 1.316(4) ?
    O6 C3 . 1.441(4) ?
    O7 C11 . 1.257(10) ?
    O7' C11 . 1.217(9) ?
    O8 C13 . 1.335(6) ?
    O8 C2 . 1.440(5) ?
    O9 C13 . 1.204(17) ?
    O9' C13 . 1.169(14) ?
    O10 C15 . 1.364(4) ?
    O10 C1 . 1.409(4) ?
    O11 C15 . 1.206(4) ?
    N1 C21 . 1.357(5) ?
    N1 H1A . 0.8600 ?
    N1 H1B . 0.8600 ?
    C1 C2 . 1.500(5) ?
    C1 H1C . 0.9800 ?
    C2 C3 . 1.515(5) ?
    C2 H2A . 0.9800 ?
    C3 C4 . 1.522(5) ?
    C3 H3A . 0.9800 ?
    C4 C5 . 1.530(4) ?
    C4 H4A . 0.9800 ?
    C5 C6 . 1.497(5) ?
    C5 H5A . 0.9800 ?
    C6 H6A . 0.9700 ?
    C6 H6B . 0.9700 ?
    C7 C8 . 1.485(6) ?
    C8 H8A . 0.9600 ?
    C8 H8B . 0.9600 ?
    C8 H8C . 0.9600 ?
    C9 C10 . 1.478(5) ?
    C10 H10A . 0.9600 ?
    C10 H10B . 0.9600 ?
    C10 H10C . 0.9600 ?
    C11 C12 . 1.472(6) ?
    C12 H12A . 0.9600 ?
    C12 H12B . 0.9600 ?
    C12 H12C . 0.9600 ?
    C12 H12D . 0.9600 ?
    C12 H12E . 0.9600 ?
    C12 H12F . 0.9600 ?
    C13 C14 . 1.526(11) ?
    C14 H14A . 0.9600 ?
    C14 H14B . 0.9600 ?
    C14 H14C . 0.9600 ?
    C15 C16 . 1.456(5) ?
    C16 C17 . 1.404(5) ?
    C16 C21 . 1.410(5) ?
    C17 C18 . 1.368(6) ?
    C17 H17A . 0.9300 ?
    C18 C19 . 1.388(7) ?
    C18 H18A . 0.9300 ?
    C19 C20 . 1.342(7) ?
    C19 H19A . 0.9300 ?
    C20 C21 . 1.403(6) ?
    C20 H20A . 0.9300 ?
loop_
    _geom_angle_atom_site_label_1
    _geom_angle_atom_site_label_2
    _geom_angle_atom_site_label_3
    _geom_angle_site_symmetry_1
    _geom_angle_site_symmetry_3
    _geom_angle
    _geom_angle_publ_flag
    C1 O1 C5 . . 112.2(2) ?
    C7 O2 C6 . . 115.5(3) ?
    C9 O4 C4 . . 118.9(3) ?
    C11 O6 C3 . . 120.2(3) ?
    C13 O8 C2 . . 117.4(4) ?
    C15 O10 C1 . . 117.7(3) ?
    C21 N1 H1A . . 120.0 ?
    C21 N1 H1B . . 120.0 ?
    H1A N1 H1B . . 120.0 ?
    O1 C1 O10 . . 106.7(3) ?
    O1 C1 C2 . . 109.6(3) ?
    O10 C1 C2 . . 107.4(3) ?
    O1 C1 H1C . . 111.0 ?
    O10 C1 H1C . . 111.0 ?
    C2 C1 H1C . . 111.0 ?
    O8 C2 C1 . . 107.6(3) ?
    O8 C2 C3 . . 108.0(3) ?
    C1 C2 C3 . . 110.1(3) ?
    O8 C2 H2A . . 110.3 ?
    C1 C2 H2A . . 110.3 ?
    C3 C2 H2A . . 110.3 ?
    O6 C3 C2 . . 107.8(3) ?
    O6 C3 C4 . . 108.3(3) ?
    C2 C3 C4 . . 111.6(3) ?
    O6 C3 H3A . . 109.7 ?
    C2 C3 H3A . . 109.7 ?
    C4 C3 H3A . . 109.7 ?
    O4 C4 C3 . . 108.6(3) ?
    O4 C4 C5 . . 105.5(2) ?
    C3 C4 C5 . . 112.4(3) ?
    O4 C4 H4A . . 110.1 ?
    C3 C4 H4A . . 110.1 ?
    C5 C4 H4A . . 110.1 ?
    O1 C5 C6 . . 107.8(3) ?
    O1 C5 C4 . . 110.3(2) ?
    C6 C5 C4 . . 109.7(3) ?
    O1 C5 H5A . . 109.7 ?
    C6 C5 H5A . . 109.7 ?
    C4 C5 H5A . . 109.7 ?
    O2 C6 C5 . . 108.5(3) ?
    O2 C6 H6A . . 110.0 ?
    C5 C6 H6A . . 110.0 ?
    O2 C6 H6B . . 110.0 ?
    C5 C6 H6B . . 110.0 ?
    H6A C6 H6B . . 108.4 ?
    O3 C7 O2 . . 123.0(4) ?
    O3 C7 C8 . . 124.4(4) ?
    O2 C7 C8 . . 112.5(4) ?
    C7 C8 H8A . . 109.5 ?
    C7 C8 H8B . . 109.5 ?
    H8A C8 H8B . . 109.5 ?
    C7 C8 H8C . . 109.5 ?
    H8A C8 H8C . . 109.5 ?
    H8B C8 H8C . . 109.5 ?
    O5 C9 O4 . . 122.9(3) ?
    O5 C9 C10 . . 126.6(4) ?
    O4 C9 C10 . . 110.5(3) ?
    C9 C10 H10A . . 109.5 ?
    C9 C10 H10B . . 109.5 ?
    H10A C10 H10B . . 109.5 ?
    C9 C10 H10C . . 109.5 ?
    H10A C10 H10C . . 109.5 ?
    H10B C10 H10C . . 109.5 ?
    O7' C11 O7 . . 39.0(6) ?
    O7' C11 O6 . . 119.0(6) ?
    O7 C11 O6 . . 119.4(6) ?
    O7' C11 C12 . . 124.0(7) ?
    O7 C11 C12 . . 123.8(6) ?
    O6 C11 C12 . . 112.6(4) ?
    C11 C12 H12A . . 109.5 ?
    C11 C12 H12B . . 109.5 ?
    H12A C12 H12B . . 109.5 ?
    C11 C12 H12C . . 109.5 ?
    H12A C12 H12C . . 109.5 ?
    H12B C12 H12C . . 109.5 ?
    C11 C12 H12D . . 109.5 ?
    H12A C12 H12D . . 141.1 ?
    H12B C12 H12D . . 56.3 ?
    H12C C12 H12D . . 56.3 ?
    C11 C12 H12E . . 109.5 ?
    H12A C12 H12E . . 56.3 ?
    H12B C12 H12E . . 141.1 ?
    H12C C12 H12E . . 56.3 ?
    H12D C12 H12E . . 109.5 ?
    C11 C12 H12F . . 109.5 ?
    H12A C12 H12F . . 56.3 ?
    H12B C12 H12F . . 56.3 ?
    H12C C12 H12F . . 141.1 ?
    H12D C12 H12F . . 109.5 ?
    H12E C12 H12F . . 109.5 ?
    O9' C13 O9 . . 28(2) ?
    O9' C13 O8 . . 128.1(11) ?
    O9 C13 O8 . . 117.2(13) ?
    O9' C13 C14 . . 120.6(12) ?
    O9 C13 C14 . . 131.9(12) ?
    O8 C13 C14 . . 109.1(7) ?
    C13 C14 H14A . . 109.5 ?
    C13 C14 H14B . . 109.5 ?
    H14A C14 H14B . . 109.5 ?
    C13 C14 H14C . . 109.5 ?
    H14A C14 H14C . . 109.5 ?
    H14B C14 H14C . . 109.5 ?
    O11 C15 O10 . . 120.9(3) ?
    O11 C15 C16 . . 126.9(3) ?
    O10 C15 C16 . . 112.2(3) ?
    C17 C16 C21 . . 118.7(3) ?
    C17 C16 C15 . . 120.6(3) ?
    C21 C16 C15 . . 120.7(3) ?
    C18 C17 C16 . . 121.6(4) ?
    C18 C17 H17A . . 119.2 ?
    C16 C17 H17A . . 119.2 ?
    C17 C18 C19 . . 119.3(4) ?
    C17 C18 H18A . . 120.4 ?
    C19 C18 H18A . . 120.4 ?
    C20 C19 C18 . . 120.2(4) ?
    C20 C19 H19A . . 119.9 ?
    C18 C19 H19A . . 119.9 ?
    C19 C20 C21 . . 122.7(4) ?
    C19 C20 H20A . . 118.6 ?
    C21 C20 H20A . . 118.6 ?
    N1 C21 C20 . . 120.4(4) ?
    N1 C21 C16 . . 122.1(4) ?
    C20 C21 C16 . . 117.5(4) ?
loop_
    _geom_torsion_atom_site_label_1
    _geom_torsion_atom_site_label_2
    _geom_torsion_atom_site_label_3
    _geom_torsion_atom_site_label_4
    _geom_torsion_site_symmetry_1
    _geom_torsion_site_symmetry_2
    _geom_torsion_site_symmetry_3
    _geom_torsion_site_symmetry_4
    _geom_torsion
    _geom_torsion_publ_flag
    C5 O1 C1 O10 . . . . 177.4(2) ?
    C5 O1 C1 C2 . . . . -66.6(3) ?
    C15 O10 C1 O1 . . . . -84.7(3) ?
    C15 O10 C1 C2 . . . . 157.9(3) ?
    C13 O8 C2 C1 . . . . 109.3(4) ?
    C13 O8 C2 C3 . . . . -131.8(4) ?
    O1 C1 C2 O8 . . . . 177.5(3) ?
    O10 C1 C2 O8 . . . . -67.0(3) ?
    O1 C1 C2 C3 . . . . 60.0(3) ?
    O10 C1 C2 C3 . . . . 175.5(3) ?
    C11 O6 C3 C2 . . . . -124.0(3) ?
    C11 O6 C3 C4 . . . . 115.1(4) ?
    O8 C2 C3 O6 . . . . 73.9(3) ?
    C1 C2 C3 O6 . . . . -168.8(3) ?
    O8 C2 C3 C4 . . . . -167.2(3) ?
    C1 C2 C3 C4 . . . . -49.9(4) ?
    C9 O4 C4 C3 . . . . 101.4(3) ?
    C9 O4 C4 C5 . . . . -137.9(3) ?
    O6 C3 C4 O4 . . . . -79.8(3) ?
    C2 C3 C4 O4 . . . . 161.6(2) ?
    O6 C3 C4 C5 . . . . 163.8(2) ?
    C2 C3 C4 C5 . . . . 45.2(3) ?
    C1 O1 C5 C6 . . . . -179.8(3) ?
    C1 O1 C5 C4 . . . . 60.5(3) ?
    O4 C4 C5 O1 . . . . -167.3(2) ?
    C3 C4 C5 O1 . . . . -49.1(3) ?
    O4 C4 C5 C6 . . . . 74.1(3) ?
    C3 C4 C5 C6 . . . . -167.7(3) ?
    C7 O2 C6 C5 . . . . 169.0(3) ?
    O1 C5 C6 O2 . . . . 72.2(3) ?
    C4 C5 C6 O2 . . . . -167.7(3) ?
    C6 O2 C7 O3 . . . . -7.3(6) ?
    C6 O2 C7 C8 . . . . 174.2(4) ?
    C4 O4 C9 O5 . . . . -1.8(5) ?
    C4 O4 C9 C10 . . . . -180.0(3) ?
    C3 O6 C11 O7' . . . . -21.7(9) ?
    C3 O6 C11 O7 . . . . 23.3(8) ?
    C3 O6 C11 C12 . . . . -179.0(3) ?
    C2 O8 C13 O9' . . . . -7.0(19) ?
    C2 O8 C13 O9 . . . . 23.4(19) ?
    C2 O8 C13 C14 . . . . -170.0(4) ?
    C1 O10 C15 O11 . . . . -1.9(5) ?
    C1 O10 C15 C16 . . . . 177.2(3) ?
    O11 C15 C16 C17 . . . . -175.7(4) ?
    O10 C15 C16 C17 . . . . 5.2(5) ?
    O11 C15 C16 C21 . . . . 2.4(6) ?
    O10 C15 C16 C21 . . . . -176.7(3) ?
    C21 C16 C17 C18 . . . . 1.2(6) ?
    C15 C16 C17 C18 . . . . 179.3(4) ?
    C16 C17 C18 C19 . . . . -0.8(7) ?
    C17 C18 C19 C20 . . . . 0.0(8) ?
    C18 C19 C20 C21 . . . . 0.3(8) ?
    C19 C20 C21 N1 . . . . 178.9(4) ?
    C19 C20 C21 C16 . . . . 0.1(7) ?
    C17 C16 C21 N1 . . . . -179.6(4) ?
    C15 C16 C21 N1 . . . . 2.2(6) ?
    C17 C16 C21 C20 . . . . -0.8(5) ?
    C15 C16 C21 C20 . . . . -178.9(4) ?
loop_
    _geom_hbond_atom_site_label_D
    _geom_hbond_atom_site_label_H
    _geom_hbond_atom_site_label_A
    _geom_hbond_site_symmetry_A
    _geom_hbond_distance_DH
    _geom_hbond_distance_HA
    _geom_hbond_distance_DA
    _geom_hbond_angle_DHA
    N1 H1B O11 . 0.86 2.06 2.704(5) 130.6
