# Supplementary material for: Glucosyl anthranilate
Source: Acta Crystallogr Sect E Struct Rep Online. 2009 Oct 13;65(Pt 11):o2725. doi: 10.1107/S1600536809040975 (PMC2971110; doi:10.1107/S1600536809040975)
Supplement: Supplementary file 2 [file e-65-o2725-Isup2.hkl]

# 
# h,k,l, Fc-squared, Fo-squared, sigma(Fo-squared) and status flag 
# 
data_I
_shelx_title ' W in P1' 
_shelx_refln_list_code          4 
_shelx_F_calc_maximum       89.66 
_exptl_crystal_F_000       246.00 
_reflns_d_resolution_high  0.8329 
 
loop_ 
 _symmetry_equiv_pos_as_xyz 
 'x, y, z' 
 
_cell_length_a     5.8220 
_cell_length_b     9.1210 
_cell_length_c    11.1310 
_cell_angle_alpha  98.940 
_cell_angle_beta   94.530 
_cell_angle_gamma  90.220 
 
_shelx_F_squared_multiplier     1.000 
 
loop_ 
 _refln_index_h 
 _refln_index_k 
 _refln_index_l 
 _refln_F_squared_calc 
 _refln_F_squared_meas 
 _refln_F_squared_sigma 
 _refln_observed_status 
   1   0   0      992.91     1002.86     12.84 o 
   2   0   0       20.16       21.69      0.66 o 
   3   0   0      123.69      124.91      1.93 o 
   4   0   0       19.07       18.05      1.04 o 
   5   0   0       81.32       77.94      2.24 o 
   6   0   0        0.79       -0.64      0.98 o 
  -6   1   0       15.00       11.73      1.40 o 
  -5   1   0       18.00       14.40      1.24 o 
  -4   1   0       32.22       30.88      1.26 o 
  -3   1   0       26.45       23.67      0.92 o 
  -2   1   0       92.30       90.71      1.34 o 
  -1   1   0      721.32      733.40     11.82 o 
   0   1   0      824.27      754.65     21.55 o 
   1   1   0      717.47      716.64     11.78 o 
   2   1   0       89.80       99.34      1.40 o 
   3   1   0       47.05       55.28      1.35 o 
   4   1   0       37.65       39.46      1.39 o 
   5   1   0       62.42       54.14      1.95 o 
   6   1   0       19.10       16.50      1.46 o 
  -6   2   0       62.68       61.64      2.39 o 
  -5   2   0        5.85        5.67      1.02 o 
  -4   2   0       42.06       41.26      1.44 o 
  -3   2   0      224.47      228.50      2.76 o 
  -2   2   0       26.69       30.12      0.87 o 
  -1   2   0     2359.49     2210.91     24.88 o 
   0   2   0      277.22      262.72      1.24 o 
   1   2   0      905.95      871.86     15.29 o 
   2   2   0      218.66      225.97      2.26 o 
   3   2   0      139.02      148.29      2.22 o 
   4   2   0       43.27       42.31      1.46 o 
   5   2   0       26.00       25.73      1.58 o 
   6   2   0        0.13        0.46      0.83 o 
  -6   3   0       51.63       50.14      2.33 o 
  -5   3   0        6.79        6.70      0.99 o 
  -4   3   0        7.32        8.12      0.80 o 
  -3   3   0       17.04       17.40      0.94 o 
  -2   3   0       54.58       55.38      1.27 o 
  -1   3   0     1049.27      976.07      4.51 o 
   0   3   0      573.00      603.76     10.47 o 
   1   3   0      510.80      507.61      3.27 o 
   2   3   0     1306.51     1348.97     25.53 o 
   3   3   0      299.42      309.62      3.37 o 
   4   3   0       56.18       58.22      1.79 o 
   5   3   0       29.26       25.14      1.48 o 
   6   3   0       15.25       14.09      1.39 o 
  -6   4   0        3.91        4.76      1.14 o 
  -5   4   0       10.62       11.70      1.29 o 
  -4   4   0       28.12       27.90      1.39 o 
  -3   4   0       23.01       28.16      1.24 o 
  -2   4   0       18.92       17.57      0.88 o 
  -1   4   0      395.43      385.25      3.21 o 
   0   4   0       37.58       39.50      1.24 o 
   1   4   0       38.75       38.84      1.10 o 
   2   4   0      198.85      198.91      2.64 o 
   3   4   0       26.56       25.40      1.19 o 
   4   4   0        1.02        0.19      0.65 o 
   5   4   0        3.68        5.19      0.94 o 
   6   4   0        4.23        5.28      1.14 o 
  -6   5   0        2.55        1.81      1.19 o 
  -5   5   0       26.54       30.06      1.76 o 
  -4   5   0       41.91       37.90      1.81 o 
  -3   5   0      112.88      102.48      2.33 o 
  -2   5   0       45.39       46.19      1.46 o 
  -1   5   0       29.01       27.30      1.09 o 
   0   5   0      295.60      286.34      3.39 o 
   1   5   0       33.79       32.06      1.20 o 
   2   5   0       72.27       69.08      1.80 o 
   3   5   0       16.11       17.80      1.09 o 
   4   5   0       20.36       20.60      1.30 o 
   5   5   0        1.38        3.12      0.91 o 
   6   5   0        0.39        0.84      1.04 o 
  -5   6   0        8.71        7.46      1.24 o 
  -4   6   0       34.00       28.60      1.73 o 
  -3   6   0       30.38       27.38      1.46 o 
  -2   6   0        7.30        7.20      0.78 o 
  -1   6   0       55.62       53.44      1.61 o 
   0   6   0       95.02       84.34      4.22 o 
   1   6   0       16.42       18.13      1.05 o 
   2   6   0        1.76        1.36      0.68 o 
   3   6   0        2.07        2.66      0.70 o 
   4   6   0       22.02       23.22      1.49 o 
   5   6   0       10.24       12.75      1.24 o 
  -5   7   0        0.17        0.45      0.98 o 
  -4   7   0        3.31        1.84      0.97 o 
  -3   7   0       17.86       16.51      1.40 o 
  -2   7   0       38.32       35.81      1.64 o 
  -1   7   0        2.50        2.53      0.67 o 
   0   7   0       35.42       36.84      1.08 o 
   1   7   0        6.74        7.56      0.90 o 
   2   7   0       53.24       53.02      1.92 o 
   3   7   0        2.70        3.20      0.82 o 
   4   7   0       12.34       14.73      1.34 o 
   5   7   0        2.05        3.94      1.04 o 
  -4   8   0        1.79        4.74      0.90 o 
  -3   8   0       11.90       11.65      1.24 o 
  -2   8   0       14.08       12.13      1.16 o 
  -1   8   0       20.77       19.40      1.34 o 
   0   8   0       52.95       53.84      2.76 o 
   1   8   0       45.36       41.00      1.93 o 
   2   8   0       21.15       21.46      1.47 o 
   3   8   0       11.93       12.13      1.32 o 
   4   8   0        0.13       -0.50      1.00 o 
  -3   9   0        1.99        2.20      0.96 o 
  -2   9   0        7.84        7.11      1.16 o 
  -1   9   0       13.59       12.12      1.30 o 
   0   9   0        8.21        8.61      0.78 o 
   1   9   0        9.13       10.90      1.10 o 
   2   9   0        8.34        7.87      1.14 o 
   3   9   0        4.63        6.52      1.12 o 
  -2  10   0        0.07        0.00      0.89 o 
  -1  10   0        0.83        0.79      0.97 o 
   0  10   0        4.65        3.45      0.82 o 
   1  10   0        0.61        0.65      0.92 o 
   2  10   0        0.93        1.29      0.87 o 
  -2 -10   1        0.67       -1.06      1.06 o 
  -1 -10   1        0.83        2.26      0.94 o 
   0 -10   1        5.85        5.84      1.77 o 
   1 -10   1        0.93        1.62      0.89 o 
   2 -10   1        0.18       -0.30      0.94 o 
  -3  -9   1        0.51        1.00      0.94 o 
  -2  -9   1       10.37       11.99      1.25 o 
  -1  -9   1       14.27       15.47      1.42 o 
   0  -9   1       22.45       24.39      2.13 o 
   1  -9   1       15.57       15.22      1.31 o 
   2  -9   1        3.75        4.79      0.97 o 
   3  -9   1        2.07        1.13      1.00 o 
   4  -9   1        1.28        1.50      0.99 o 
  -4  -8   1        0.73        1.43      0.89 o 
  -3  -8   1        7.85        9.68      1.25 o 
  -2  -8   1       18.31       18.06      1.49 o 
  -1  -8   1       28.43       29.23      1.63 o 
   0  -8   1        2.68        2.46      0.58 o 
   1  -8   1        0.20       -0.70      0.70 o 
   2  -8   1        1.58        3.26      0.83 o 
   3  -8   1       13.58       14.06      1.31 o 
   4  -8   1        2.50        3.10      0.90 o 
  -5  -7   1        0.06       -0.53      0.93 o 
  -4  -7   1        2.51        0.45      0.92 o 
  -3  -7   1       13.69       11.65      1.13 o 
  -2  -7   1        3.65        1.81      0.84 o 
  -1  -7   1       15.08       12.88      1.10 o 
   0  -7   1       27.75       27.84      0.92 o 
   1  -7   1       12.87       12.74      1.04 o 
   2  -7   1       20.11       21.35      1.33 o 
   3  -7   1        4.76        6.08      1.04 o 
   4  -7   1       12.16       10.38      1.25 o 
   5  -7   1        1.34        1.92      1.02 o 
  -5  -6   1        1.11        3.69      0.93 o 
  -4  -6   1       11.99       10.84      1.10 o 
  -3  -6   1       18.34       18.17      1.23 o 
  -2  -6   1       89.28       90.77      2.23 o 
  -1  -6   1       64.14       61.96      1.79 o 
   0  -6   1        3.33        2.59      0.43 o 
   1  -6   1       97.77       97.76      2.14 o 
   2  -6   1       23.54       20.89      1.14 o 
   3  -6   1       64.44       61.39      2.00 o 
   4  -6   1       55.66       53.48      2.07 o 
   5  -6   1        1.62        1.90      0.97 o 
  -6  -5   1        1.45        1.52      1.07 o 
  -5  -5   1        8.14        7.54      1.11 o 
  -4  -5   1       14.89       16.58      1.20 o 
  -3  -5   1       45.00       41.67      1.54 o 
  -2  -5   1       19.61       17.27      0.92 o 
  -1  -5   1       77.92       76.18      1.71 o 
   0  -5   1       78.73       72.51      1.44 o 
   1  -5   1       86.56       79.70      1.71 o 
   2  -5   1        3.18        2.69      0.63 o 
   3  -5   1        3.54        3.81      0.74 o 
   4  -5   1       23.11       23.77      1.38 o 
   5  -5   1        6.70        7.32      1.15 o 
   6  -5   1        6.05        5.23      1.33 o 
  -6  -4   1        0.83        0.28      0.97 o 
  -5  -4   1       32.79       28.56      1.63 o 
  -4  -4   1       21.54       18.06      1.16 o 
  -3  -4   1        3.31        4.38      0.55 o 
  -2  -4   1      353.86      384.86      3.54 o 
  -1  -4   1      410.76      413.69      3.38 o 
   0  -4   1      418.65      392.49      7.83 o 
   1  -4   1       21.44       18.83      0.79 o 
   2  -4   1       46.62       46.24      1.29 o 
   3  -4   1       36.33       34.10      1.34 o 
   4  -4   1        4.10        4.59      0.81 o 
   5  -4   1        2.09        2.33      0.87 o 
   6  -4   1        4.42        4.44      1.23 o 
  -6  -3   1        1.26        0.48      0.85 o 
  -5  -3   1        2.50        2.84      0.80 o 
  -4  -3   1       13.80       14.10      1.04 o 
  -3  -3   1       99.12      104.84      1.99 o 
  -2  -3   1     1311.62     1327.28      6.10 o 
  -1  -3   1        8.07       10.08      0.57 o 
   0  -3   1      814.55      730.83     10.71 o 
   1  -3   1       33.88       32.49      0.87 o 
   2  -3   1      123.27      120.81      1.83 o 
   3  -3   1       77.90       83.68      1.80 o 
   4  -3   1        1.06        1.65      0.55 o 
   5  -3   1       12.44       12.91      1.14 o 
   6  -3   1       15.79       17.37      1.56 o 
  -6  -2   1        5.14        5.44      1.02 o 
  -5  -2   1       97.56       89.33      2.40 o 
  -4  -2   1      107.38      103.97      2.21 o 
  -3  -2   1       29.98       33.12      1.12 o 
  -2  -2   1      465.70      486.61      3.33 o 
  -1  -2   1      299.76      277.51      2.07 o 
   0  -2   1      700.06      643.65      9.86 o 
   1  -2   1      105.02       96.31      1.23 o 
   2  -2   1      283.13      293.93      2.60 o 
   3  -2   1      104.37      110.87      1.99 o 
   4  -2   1        0.36        0.82      0.58 o 
   5  -2   1        1.78        2.78      0.84 o 
   6  -2   1       38.50       37.20      2.02 o 
  -6  -1   1        7.66        6.72      1.20 o 
  -5  -1   1       14.10       13.58      1.12 o 
  -4  -1   1       68.56       64.89      1.74 o 
  -3  -1   1       11.98       11.64      0.71 o 
  -2  -1   1      392.19      386.82      2.76 o 
  -1  -1   1     2446.09     2344.86     22.60 o 
   0  -1   1      200.32      188.80      7.53 o 
   1  -1   1     8038.38     9465.42     51.15 o 
   2  -1   1      732.91      755.57      3.91 o 
   3  -1   1       38.28       41.11      1.22 o 
   4  -1   1       19.73       22.79      1.19 o 
   5  -1   1       85.69       85.75      2.37 o 
   6  -1   1       28.44       27.61      1.78 o 
  -6   0   1        5.06        6.35      1.03 o 
  -5   0   1       26.80       24.58      1.36 o 
  -4   0   1       14.14       14.85      0.93 o 
  -3   0   1      138.07      138.33      2.03 o 
  -2   0   1       26.96       30.87      0.80 o 
  -1   0   1      618.16      690.83      2.65 o 
   0   0   1      990.85      917.97      6.48 o 
   1   0   1     1441.19     1423.99     16.70 o 
   2   0   1      597.66      628.80      3.52 o 
   3   0   1       39.94       36.10      1.09 o 
   4   0   1       12.37       12.02      0.93 o 
   5   0   1      119.66      119.86      2.75 o 
   6   0   1       31.34       26.29      1.72 o 
  -6   1   1        8.16        6.27      1.23 o 
  -5   1   1       52.16       55.45      1.92 o 
  -4   1   1       21.59       17.88      1.02 o 
  -3   1   1        8.98        8.44      0.65 o 
  -2   1   1       86.56       99.85      1.43 o 
  -1   1   1     1011.97     1053.47     15.00 o 
   0   1   1     1536.51     1423.48     10.47 o 
   1   1   1        4.40        4.92      0.33 o 
   2   1   1       66.07       69.35      1.24 o 
   3   1   1      153.56      156.05      2.22 o 
   4   1   1       69.57       66.90      1.80 o 
   5   1   1       40.96       40.13      1.79 o 
   6   1   1       16.08       17.89      1.45 o 
  -6   2   1       21.33       19.96      1.62 o 
  -5   2   1       59.71       60.17      2.05 o 
  -4   2   1        6.25        5.94      0.80 o 
  -3   2   1       10.21       10.37      0.68 o 
  -2   2   1      172.18      175.83      2.05 o 
  -1   2   1     3691.23     3742.55     34.14 o 
   0   2   1     4098.46     4143.21     55.51 o 
   1   2   1      309.22      322.53      2.33 o 
   2   2   1      105.93       96.11      1.55 o 
   3   2   1      520.09      567.52      4.32 o 
   4   2   1      206.00      205.56      3.12 o 
   5   2   1       41.67       36.61      1.72 o 
   6   2   1        0.71       -0.06      0.97 o 
  -6   3   1        4.46        3.33      1.24 o 
  -5   3   1        7.33        7.11      1.08 o 
  -4   3   1       12.85       11.47      0.99 o 
  -3   3   1       13.13       12.89      0.86 o 
  -2   3   1      186.49      206.62      2.45 o 
  -1   3   1      419.99      415.54      3.02 o 
   0   3   1      743.99      729.00     14.18 o 
   1   3   1      239.72      248.24      2.37 o 
   2   3   1     1083.06     1176.49     24.14 o 
   3   3   1      214.79      226.86      2.98 o 
   4   3   1       53.86       46.55      1.70 o 
   5   3   1       13.45       14.24      1.12 o 
   6   3   1        0.40        0.70      0.89 o 
  -6   4   1       18.34       16.63      1.65 o 
  -5   4   1        5.23        4.66      1.04 o 
  -4   4   1       24.50       27.57      1.39 o 
  -3   4   1      107.17      103.70      2.21 o 
  -2   4   1     1079.13     1054.31      5.99 o 
  -1   4   1       35.33       34.84      1.13 o 
   0   4   1       43.87       38.44      0.77 o 
   1   4   1        4.52        4.00      0.53 o 
   2   4   1        9.06        9.45      0.74 o 
   3   4   1       17.16       17.87      1.04 o 
   4   4   1       10.88       12.95      1.09 o 
   5   4   1        1.88        2.66      0.88 o 
   6   4   1        4.71        2.51      1.24 o 
  -6   5   1        3.48        4.32      1.09 o 
  -5   5   1       11.37        9.11      1.38 o 
  -4   5   1       34.61       30.60      1.58 o 
  -3   5   1      120.35      116.65      2.48 o 
  -2   5   1      437.34      436.18      4.20 o 
  -1   5   1       93.72       85.08      1.86 o 
   0   5   1      203.82      201.74      3.63 o 
   1   5   1       23.45       24.83      1.08 o 
   2   5   1       36.88       38.73      1.36 o 
   3   5   1        9.29       11.07      0.94 o 
   4   5   1       15.70       14.49      1.24 o 
   5   5   1       22.24       23.98      1.57 o 
   6   5   1       16.99       21.67      1.71 o 
  -5   6   1        0.78        0.75      0.94 o 
  -4   6   1        7.51        7.78      1.07 o 
  -3   6   1       49.01       46.56      1.80 o 
  -2   6   1       25.05       22.03      1.28 o 
  -1   6   1       47.95       46.48      1.53 o 
   0   6   1        6.59        9.55      0.57 o 
   1   6   1       67.70       65.96      1.86 o 
   2   6   1        0.91        0.04      0.58 o 
   3   6   1       27.68       29.04      1.45 o 
   4   6   1        0.27        1.79      0.83 o 
   5   6   1        6.58        6.45      1.22 o 
  -5   7   1        2.76        4.26      1.07 o 
  -4   7   1        6.04        5.98      1.14 o 
  -3   7   1       11.40       11.76      1.26 o 
  -2   7   1       48.05       44.22      1.78 o 
  -1   7   1       42.79       43.43      1.69 o 
   0   7   1       58.62       56.45      1.32 o 
   1   7   1       54.17       58.36      1.99 o 
   2   7   1       74.23       75.92      2.30 o 
   3   7   1       11.87       13.16      1.15 o 
   4   7   1       11.73       12.50      1.31 o 
   5   7   1        4.13        3.10      1.26 o 
  -4   8   1        1.05        1.08      1.06 o 
  -3   8   1       11.92       12.29      1.24 o 
  -2   8   1        5.49        4.74      1.01 o 
  -1   8   1       32.39       29.80      1.58 o 
   0   8   1       78.71       73.35      5.97 o 
   1   8   1       11.74       11.90      1.18 o 
   2   8   1       11.01       11.70      1.24 o 
   3   8   1        2.72        1.18      0.94 o 
   4   8   1        6.22        7.20      1.22 o 
  -3   9   1        0.74        0.87      0.97 o 
  -2   9   1       10.40        8.92      1.16 o 
  -1   9   1        1.83        1.96      0.87 o 
   0   9   1        0.87        1.03      0.58 o 
   1   9   1        8.32        8.31      1.17 o 
   2   9   1        1.09        2.85      0.91 o 
   3   9   1        0.47        2.52      0.89 o 
  -2  10   1        0.76        0.53      0.99 o 
  -1  10   1        7.69        5.90      1.28 o 
   0  10   1        5.06        5.82      0.87 o 
   1  10   1        0.27        0.00      0.95 o 
   2  10   1        2.75        4.18      1.06 o 
  -2 -10   2        2.65        2.89      1.11 o 
  -1 -10   2        9.05       10.91      1.30 o 
   0 -10   2        1.20        1.05      0.65 o 
   1 -10   2        8.83       10.13      1.30 o 
   2 -10   2        1.44        0.81      0.97 o 
  -3  -9   2        5.62        7.23      1.10 o 
  -2  -9   2        0.39        0.39      0.91 o 
  -1  -9   2        0.34       -0.87      0.87 o 
   0  -9   2       11.03       12.46      0.83 o 
   1  -9   2       10.81        9.65      1.20 o 
   2  -9   2        1.21        0.84      0.93 o 
   3  -9   2        0.91        2.40      0.93 o 
  -4  -8   2        2.49        2.06      1.03 o 
  -3  -8   2        3.11        1.38      0.92 o 
  -2  -8   2       46.07       43.94      1.93 o 
  -1  -8   2       21.34       19.21      1.32 o 
   0  -8   2        7.60        7.72      0.66 o 
   1  -8   2        5.42        6.79      0.92 o 
   2  -8   2        6.59        6.03      0.99 o 
   3  -8   2        9.52       11.13      1.24 o 
   4  -8   2        4.13        4.40      1.16 o 
  -5  -7   2        1.52        2.31      1.02 o 
  -4  -7   2        2.03        2.73      0.82 o 
  -3  -7   2       38.69       36.73      1.71 o 
  -2  -7   2        6.69        6.72      0.97 o 
  -1  -7   2        9.93        8.75      0.87 o 
   0  -7   2       10.23       11.09      0.65 o 
   1  -7   2       31.77       32.09      1.36 o 
   2  -7   2       14.54       12.51      1.17 o 
   3  -7   2        7.73        9.27      1.08 o 
   4  -7   2        8.58        6.38      1.25 o 
   5  -7   2       20.44       16.28      1.69 o 
  -5  -6   2        0.76       -0.07      0.96 o 
  -4  -6   2        8.76        7.09      1.04 o 
  -3  -6   2       52.97       48.87      1.83 o 
  -2  -6   2      158.37      156.43      2.75 o 
  -1  -6   2       53.57       56.43      1.64 o 
   0  -6   2        6.99        5.39      0.71 o 
   1  -6   2       39.53       39.56      1.42 o 
   2  -6   2       17.38       19.25      1.04 o 
   3  -6   2       29.86       31.69      1.50 o 
   4  -6   2       13.52       13.71      1.18 o 
   5  -6   2        5.91        6.79      1.14 o 
  -6  -5   2        2.43        3.56      1.03 o 
  -5  -5   2        1.32        0.13      0.86 o 
  -4  -5   2        6.23        4.49      1.01 o 
  -3  -5   2        3.37        2.94      0.70 o 
  -2  -5   2       12.54       13.19      0.86 o 
  -1  -5   2      255.45      262.60      3.02 o 
   0  -5   2       61.23       62.46      1.07 o 
   1  -5   2       17.32       18.70      0.93 o 
   2  -5   2        5.72        4.76      0.62 o 
   3  -5   2       15.44       18.37      1.16 o 
   4  -5   2        6.90        8.57      0.95 o 
   5  -5   2        1.24        0.63      0.94 o 
   6  -5   2        2.35        3.91      1.14 o 
  -6  -4   2        2.40        0.36      1.07 o 
  -5  -4   2       44.47       43.41      1.85 o 
  -4  -4   2       33.30       32.16      1.49 o 
  -3  -4   2       34.79       33.61      1.34 o 
  -2  -4   2      151.98      161.53      2.31 o 
  -1  -4   2      179.11      171.06      2.18 o 
   0  -4   2       97.71       97.17      1.14 o 
   1  -4   2      181.44      178.94      2.28 o 
   2  -4   2       24.68       25.21      1.00 o 
   3  -4   2       62.55       64.41      1.76 o 
   4  -4   2       15.07       15.28      1.10 o 
   5  -4   2        9.36        9.19      1.18 o 
   6  -4   2        4.53        4.87      1.13 o 
  -6  -3   2       11.04       11.03      1.23 o 
  -5  -3   2        1.10        0.44      0.84 o 
  -4  -3   2       40.60       38.42      1.49 o 
  -3  -3   2      137.88      149.12      2.41 o 
  -2  -3   2      192.21      198.65      2.40 o 
  -1  -3   2      172.50      172.51      1.97 o 
   0  -3   2      679.66      655.34     20.75 o 
   1  -3   2       58.90       54.95      1.13 o 
   2  -3   2       45.91       43.57      1.19 o 
   3  -3   2       64.80       67.09      1.66 o 
   4  -3   2       25.12       27.99      1.31 o 
   5  -3   2       20.09       16.16      1.38 o 
   6  -3   2        2.06        2.36      1.02 o 
  -6  -2   2       13.23       14.12      1.34 o 
  -5  -2   2       19.68       20.40      1.28 o 
  -4  -2   2        2.64        2.32      0.62 o 
  -3  -2   2       59.09       59.90      1.53 o 
  -2  -2   2       11.47       12.61      0.65 o 
  -1  -2   2      847.79      793.48      3.73 o 
   0  -2   2     1284.80     1164.34     15.69 o 
   1  -2   2      527.88      511.13      2.99 o 
   2  -2   2      167.19      168.54      2.06 o 
   3  -2   2       44.82       45.06      1.29 o 
   4  -2   2       11.82       11.45      0.92 o 
   5  -2   2       13.93       11.97      1.18 o 
   6  -2   2        9.60       11.55      1.24 o 
  -6  -1   2        4.12        5.14      1.02 o 
  -5  -1   2        2.80        3.10      0.77 o 
  -4  -1   2       71.56       75.11      1.85 o 
  -3  -1   2      363.87      455.90      3.77 o 
  -2  -1   2     1275.54     1321.66      5.40 o 
  -1  -1   2      125.02      128.28      1.34 o 
   0  -1   2       56.17       50.08      0.52 o 
   1  -1   2     3135.03     3131.33     29.57 o 
   2  -1   2      536.84      561.06      3.54 o 
   3  -1   2      169.85      185.89      2.48 o 
   4  -1   2       16.13       14.50      0.94 o 
   5  -1   2       10.50       11.03      1.14 o 
   6  -1   2       15.47       15.42      1.38 o 
  -6   0   2        7.68        7.48      1.21 o 
  -5   0   2       13.39       13.12      1.16 o 
  -4   0   2       62.14       64.00      1.76 o 
  -3   0   2      115.28      133.14      2.06 o 
  -2   0   2      206.26      250.85      2.29 o 
  -1   0   2      965.32      965.65     14.93 o 
   0   0   2      179.36      175.14      2.41 o 
   1   0   2       15.49       16.13      0.51 o 
   2   0   2      110.47      120.12      1.65 o 
   3   0   2      121.11      137.50      2.11 o 
   4   0   2       30.91       28.55      1.30 o 
   5   0   2       97.02       97.28      2.53 o 
   6   0   2        7.90        7.16      1.24 o 
  -6   1   2        3.00        3.55      1.02 o 
  -5   1   2       64.06       68.84      2.12 o 
  -4   1   2      136.56      152.05      2.63 o 
  -3   1   2       97.59       98.50      1.82 o 
  -2   1   2      249.90      289.88      2.54 o 
  -1   1   2     1089.99     1097.10     16.98 o 
   0   1   2       86.73       82.48      1.91 o 
   1   1   2      231.04      206.60      1.81 o 
   2   1   2      183.20      175.47      2.03 o 
   3   1   2        9.70       10.10      0.75 o 
   4   1   2      186.99      188.89      2.99 o 
   5   1   2       99.31       95.55      2.50 o 
   6   1   2        7.41        7.40      1.21 o 
  -6   2   2       10.60       10.18      1.43 o 
  -5   2   2       26.55       28.12      1.41 o 
  -4   2   2       44.21       42.77      1.49 o 
  -3   2   2       22.73       24.51      1.07 o 
  -2   2   2      211.08      220.86      2.40 o 
  -1   2   2      117.01      119.03      1.55 o 
   0   2   2      119.97      116.83      4.09 o 
   1   2   2       29.75       30.95      0.81 o 
   2   2   2        0.58        0.68      0.37 o 
   3   2   2      517.59      546.50      4.42 o 
   4   2   2      214.59      205.06      3.19 o 
   5   2   2       76.66       77.89      2.43 o 
   6   2   2        2.41        3.94      0.98 o 
  -6   3   2        1.05       -0.13      1.19 o 
  -5   3   2       21.23       21.51      1.49 o 
  -4   3   2       14.04       15.66      1.11 o 
  -3   3   2       15.77       18.44      1.00 o 
  -2   3   2        6.70        8.87      0.66 o 
  -1   3   2      823.56      781.10      4.40 o 
   0   3   2      248.04      259.20      5.85 o 
   1   3   2      147.86      159.65      2.02 o 
   2   3   2        6.77        6.46      0.66 o 
   3   3   2        7.87        6.63      0.74 o 
   4   3   2      127.09      123.14      2.65 o 
   5   3   2        5.45        5.32      0.89 o 
   6   3   2        1.86        2.45      1.09 o 
  -6   4   2        4.09        3.69      1.10 o 
  -5   4   2        6.31        5.40      1.02 o 
  -4   4   2       13.45       13.34      1.16 o 
  -3   4   2      119.63      116.49      2.38 o 
  -2   4   2      228.68      241.91      2.98 o 
  -1   4   2     1752.81     1802.77     31.04 o 
   0   4   2       41.80       40.02      0.81 o 
   1   4   2        3.35        2.34      0.50 o 
   2   4   2       73.35       75.34      1.75 o 
   3   4   2       45.10       47.77      1.58 o 
   4   4   2       89.90       89.81      2.42 o 
   5   4   2        0.69        1.00      0.90 o 
   6   4   2        1.43        1.52      1.11 o 
  -6   5   2        1.71        2.92      1.15 o 
  -5   5   2        3.07        3.84      1.00 o 
  -4   5   2       10.74       12.19      1.20 o 
  -3   5   2       25.86       25.20      1.35 o 
  -2   5   2      228.01      221.96      3.08 o 
  -1   5   2       17.04       17.05      0.98 o 
   0   5   2       88.93       89.21      1.34 o 
   1   5   2      117.65      117.69      2.24 o 
   2   5   2       12.03       12.27      0.95 o 
   3   5   2       19.22       21.28      1.29 o 
   4   5   2       39.41       41.22      1.85 o 
   5   5   2        3.80        5.38      1.17 o 
  -5   6   2        3.10        3.97      1.17 o 
  -4   6   2        0.34        0.65      0.85 o 
  -3   6   2       17.31       19.01      1.30 o 
  -2   6   2       70.06       63.14      1.98 o 
  -1   6   2       17.09       18.77      1.14 o 
   0   6   2       52.91       53.15      2.90 o 
   1   6   2        6.88        6.81      0.87 o 
   2   6   2        6.96        7.25      0.97 o 
   3   6   2       60.73       60.73      2.12 o 
   4   6   2        1.28        1.05      0.82 o 
   5   6   2        5.29        4.46      1.15 o 
  -5   7   2        3.10        4.80      1.07 o 
  -4   7   2        7.93        8.36      1.13 o 
  -3   7   2       29.07       23.57      1.51 o 
  -2   7   2       44.48       45.80      1.83 o 
  -1   7   2       30.84       28.25      1.46 o 
   0   7   2      182.17      178.47      3.12 o 
   1   7   2      185.30      189.34      3.37 o 
   2   7   2       13.04       12.49      1.22 o 
   3   7   2        0.38        1.50      0.77 o 
   4   7   2        1.58        0.48      1.02 o 
  -4   8   2        7.81        7.63      1.25 o 
  -3   8   2        4.42        5.10      0.97 o 
  -2   8   2        4.76        5.44      0.97 o 
  -1   8   2       29.82       27.67      1.55 o 
   0   8   2       23.24       22.95      1.06 o 
   1   8   2        2.95        2.75      0.90 o 
   2   8   2       14.74       17.19      1.46 o 
   3   8   2        1.08        0.21      0.90 o 
   4   8   2        2.66        3.83      0.94 o 
  -3   9   2        4.60        3.78      1.14 o 
  -2   9   2        2.95        1.85      1.04 o 
  -1   9   2        3.53        1.51      1.06 o 
   0   9   2       17.96       19.45      1.29 o 
   1   9   2        4.02        3.31      0.98 o 
   2   9   2        1.84        3.58      0.90 o 
   3   9   2        3.95        5.44      1.07 o 
  -2  10   2        1.98        1.02      1.05 o 
  -1  10   2        0.53        0.82      0.93 o 
   0  10   2        1.64        2.64      0.75 o 
   1  10   2        1.91        2.96      1.04 o 
  -2 -10   3        2.79        2.75      1.08 o 
  -1 -10   3        6.80        9.20      1.28 o 
   0 -10   3        2.97        3.45      0.69 o 
   1 -10   3        3.27        4.32      1.03 o 
   2 -10   3        5.83        7.52      1.15 o 
  -3  -9   3        0.32        1.70      0.89 o 
  -2  -9   3       15.99       16.28      1.41 o 
  -1  -9   3       30.93       35.96      1.83 o 
   0  -9   3       28.02       32.87      1.22 o 
   1  -9   3        2.94        3.15      0.94 o 
   2  -9   3        2.62        2.22      1.05 o 
   3  -9   3        2.83        2.22      1.09 o 
  -4  -8   3        0.51        0.85      0.89 o 
  -3  -8   3        1.16       -0.92      0.92 o 
  -2  -8   3       66.88       71.28      2.40 o 
  -1  -8   3        2.52        2.71      0.77 o 
   0  -8   3        3.29        3.29      0.88 o 
   1  -8   3        8.56       10.42      1.01 o 
   2  -8   3       16.50       15.98      1.35 o 
   3  -8   3        3.48        3.56      1.05 o 
   4  -8   3        0.28       -0.65      0.96 o 
  -5  -7   3        0.31       -0.23      0.94 o 
  -4  -7   3       12.21        9.92      1.24 o 
  -3  -7   3       13.03       12.88      1.14 o 
  -2  -7   3       15.13       14.91      1.16 o 
  -1  -7   3        6.49        6.38      0.89 o 
   0  -7   3        4.25        4.03      0.78 o 
   1  -7   3       56.26       54.85      1.78 o 
   2  -7   3        1.05        0.55      0.73 o 
   3  -7   3        7.53        9.97      1.07 o 
   4  -7   3        8.51        8.46      1.23 o 
   5  -7   3        8.43        6.83      1.42 o 
  -5  -6   3        5.59        4.38      1.14 o 
  -4  -6   3        8.65        7.85      1.04 o 
  -3  -6   3       38.55       37.89      1.61 o 
  -2  -6   3       32.37       29.45      1.34 o 
  -1  -6   3        6.06        6.70      0.69 o 
   0  -6   3       18.09       15.16      0.67 o 
   1  -6   3       38.07       39.16      1.44 o 
   2  -6   3       71.37       68.62      1.95 o 
   3  -6   3        6.76        6.21      0.83 o 
   4  -6   3        0.31        0.18      0.76 o 
   5  -6   3        6.27        6.23      1.16 o 
  -6  -5   3        0.14       -0.08      1.00 o 
  -5  -5   3        6.49        6.58      1.02 o 
  -4  -5   3       42.53       37.66      1.75 o 
  -3  -5   3       28.97       27.28      1.36 o 
  -2  -5   3       35.38       31.25      1.28 o 
  -1  -5   3      182.94      181.62      2.59 o 
   0  -5   3      169.14      163.75      6.99 o 
   1  -5   3       62.23       60.28      1.58 o 
   2  -5   3        1.29        0.38      0.53 o 
   3  -5   3        2.50        3.26      0.63 o 
   4  -5   3       21.90       22.33      1.37 o 
   5  -5   3        5.80        4.36      1.08 o 
   6  -5   3        0.64       -0.23      1.06 o 
  -6  -4   3        2.78        2.66      0.99 o 
  -5  -4   3       14.86       11.02      1.20 o 
  -4  -4   3       21.15       21.62      1.21 o 
  -3  -4   3        2.48        2.09      0.58 o 
  -2  -4   3      186.38      170.17      2.45 o 
  -1  -4   3      222.23      219.99      2.57 o 
   0  -4   3      195.09      193.09      6.97 o 
   1  -4   3      224.33      219.64      2.57 o 
   2  -4   3       43.55       42.97      1.35 o 
   3  -4   3       20.22       21.82      1.09 o 
   4  -4   3        3.34        4.56      0.84 o 
   5  -4   3        5.03        4.21      1.08 o 
   6  -4   3        6.26        6.77      1.24 o 
  -6  -3   3       10.37        8.32      1.31 o 
  -5  -3   3       35.56       32.58      1.67 o 
  -4  -3   3       93.55       84.04      2.20 o 
  -3  -3   3       18.56       20.87      1.04 o 
  -2  -3   3      128.99      126.71      2.01 o 
  -1  -3   3      253.45      249.87      2.46 o 
   0  -3   3      144.54      147.80      2.02 o 
   1  -3   3      291.70      267.98      2.60 o 
   2  -3   3       12.11       12.17      0.72 o 
   3  -3   3      163.97      169.18      2.67 o 
   4  -3   3        0.22        0.18      0.61 o 
   5  -3   3       17.24       17.04      1.39 o 
   6  -3   3        2.06        0.58      1.13 o 
  -6  -2   3       15.40       13.97      1.36 o 
  -5  -2   3       28.85       26.48      1.58 o 
  -4  -2   3       47.71       44.95      1.58 o 
  -3  -2   3      205.56      198.88      2.66 o 
  -2  -2   3      171.45      165.57      2.12 o 
  -1  -2   3      153.33      156.76      1.78 o 
   0  -2   3      769.17      735.92     28.17 o 
   1  -2   3      474.72      484.07      3.14 o 
   2  -2   3      406.47      422.02      3.39 o 
   3  -2   3      266.45      279.54      3.28 o 
   4  -2   3        2.58        2.83      0.65 o 
   5  -2   3       11.73       10.52      1.09 o 
   6  -2   3       13.01       13.22      1.44 o 
  -6  -1   3        9.60       11.94      1.26 o 
  -5  -1   3        4.81        6.08      0.85 o 
  -4  -1   3       38.42       43.75      1.52 o 
  -3  -1   3       48.73       49.81      1.40 o 
  -2  -1   3       90.96       96.34      1.58 o 
  -1  -1   3       81.18       85.24      1.25 o 
   0  -1   3     1468.49     1339.02     13.40 o 
   1  -1   3        2.09        1.38      0.34 o 
   2  -1   3      183.16      207.73      2.31 o 
   3  -1   3      204.68      210.28      2.76 o 
   4  -1   3       26.23       26.34      1.22 o 
   5  -1   3        7.97        9.12      0.97 o 
   6  -1   3       16.78       18.39      1.58 o 
  -6   0   3        3.72        3.71      1.05 o 
  -5   0   3       12.06       14.48      1.15 o 
  -4   0   3       32.14       35.11      1.42 o 
  -3   0   3      197.78      236.30      2.88 o 
  -2   0   3      450.00      465.12      3.39 o 
  -1   0   3      574.02      569.83      3.16 o 
   0   0   3      364.98      381.07      1.67 o 
   1   0   3      326.89      326.97      2.44 o 
   2   0   3      110.57      117.36      1.75 o 
   3   0   3       20.81       20.08      0.96 o 
   4   0   3        1.17        1.94      0.65 o 
   5   0   3       35.10       33.51      1.68 o 
   6   0   3        5.62        5.84      1.09 o 
  -6   1   3        6.71        7.29      1.19 o 
  -5   1   3       38.75       38.50      1.66 o 
  -4   1   3       52.13       59.40      1.76 o 
  -3   1   3      396.17      430.95      3.92 o 
  -2   1   3      176.53      182.48      2.23 o 
  -1   1   3      411.12      394.52      2.75 o 
   0   1   3     1969.36     1749.02     36.35 o 
   1   1   3      181.37      177.33      1.88 o 
   2   1   3      619.94      658.54      4.17 o 
   3   1   3       27.75       28.22      1.11 o 
   4   1   3      117.58      116.31      2.48 o 
   5   1   3       58.67       58.69      2.10 o 
   6   1   3        6.56        6.27      1.14 o 
  -6   2   3        5.38        7.55      1.08 o 
  -5   2   3       10.19       11.35      1.13 o 
  -4   2   3       49.47       54.33      1.70 o 
  -3   2   3       41.50       49.32      1.43 o 
  -2   2   3       43.63       46.49      1.24 o 
  -1   2   3       38.97       35.35      0.99 o 
   0   2   3       38.00       41.47      0.68 o 
   1   2   3      133.90      140.59      1.83 o 
   2   2   3       14.51       16.47      0.78 o 
   3   2   3       48.30       49.70      1.48 o 
   4   2   3       14.50       13.41      1.09 o 
   5   2   3       58.40       54.39      2.03 o 
   6   2   3        7.69        7.02      1.16 o 
  -6   3   3        0.40        2.31      0.97 o 
  -5   3   3        6.88        9.44      1.11 o 
  -4   3   3       64.83       68.41      2.02 o 
  -3   3   3        6.86        7.64      0.77 o 
  -2   3   3      434.10      457.48      3.87 o 
  -1   3   3      871.50      870.07      4.92 o 
   0   3   3      415.42      433.47      6.83 o 
   1   3   3       44.60       46.79      1.24 o 
   2   3   3       76.50       82.17      1.76 o 
   3   3   3        9.91        8.71      0.80 o 
   4   3   3       49.38       49.59      1.83 o 
   5   3   3       22.08       20.71      1.48 o 
   6   3   3        0.60       -0.82      1.02 o 
  -6   4   3        2.88        3.69      1.04 o 
  -5   4   3        3.45        2.38      1.01 o 
  -4   4   3       10.18        8.09      1.06 o 
  -3   4   3       44.12       44.14      1.55 o 
  -2   4   3       39.91       39.47      1.35 o 
  -1   4   3       91.65       98.18      1.89 o 
   0   4   3       55.25       55.24      1.01 o 
   1   4   3       10.93       11.54      0.82 o 
   2   4   3       68.69       74.40      1.84 o 
   3   4   3       71.37       71.31      2.00 o 
   4   4   3        7.35        6.17      0.96 o 
   5   4   3       10.21       11.33      1.24 o 
   6   4   3        3.60        3.22      1.17 o 
  -6   5   3        1.25        2.28      1.15 o 
  -5   5   3       28.29       27.12      1.71 o 
  -4   5   3       11.16       13.48      1.21 o 
  -3   5   3        0.79       -0.23      0.72 o 
  -2   5   3       21.17       21.17      1.18 o 
  -1   5   3       26.71       26.63      1.26 o 
   0   5   3       13.89       14.48      1.24 o 
   1   5   3       22.59       23.15      1.11 o 
   2   5   3        2.24        1.66      0.66 o 
   3   5   3        8.91        9.71      0.98 o 
   4   5   3       49.22       48.05      2.02 o 
   5   5   3        4.26        5.33      1.07 o 
  -5   6   3        4.85        5.15      1.29 o 
  -4   6   3        3.77        2.93      1.07 o 
  -3   6   3       20.03       20.76      1.33 o 
  -2   6   3       28.53       25.51      1.29 o 
  -1   6   3       42.70       40.54      1.56 o 
   0   6   3       10.61        9.67      0.66 o 
   1   6   3      153.66      149.47      2.80 o 
   2   6   3      182.92      193.89      3.35 o 
   3   6   3        8.85        9.15      1.23 o 
   4   6   3        1.97        0.78      1.08 o 
   5   6   3        0.55        1.37      0.99 o 
  -5   7   3        1.89        2.97      1.16 o 
  -4   7   3        4.80        3.81      1.07 o 
  -3   7   3       10.27        8.63      1.22 o 
  -2   7   3       13.26       13.89      1.29 o 
  -1   7   3        1.44        1.94      0.77 o 
   0   7   3       61.41       63.92      1.49 o 
   1   7   3      117.40      128.14      2.80 o 
   2   7   3       26.09       29.82      1.63 o 
   3   7   3        8.37        9.43      1.24 o 
   4   7   3        2.17        1.65      1.04 o 
  -4   8   3        0.72       -0.38      1.16 o 
  -3   8   3        9.79        8.95      1.21 o 
  -2   8   3       10.23       10.96      1.21 o 
  -1   8   3        6.95        6.09      1.11 o 
   0   8   3       11.94       16.42      0.93 o 
   1   8   3       34.22       30.21      1.82 o 
   2   8   3        7.29        8.04      1.23 o 
   3   8   3        1.84        2.97      0.92 o 
  -3   9   3        2.99        3.14      1.09 o 
  -2   9   3        1.92        1.78      1.05 o 
  -1   9   3        1.61        1.43      1.04 o 
   0   9   3        1.56        0.30      0.69 o 
   1   9   3        2.17        3.39      0.97 o 
   2   9   3        3.86        6.66      1.19 o 
  -1  10   3        0.61        0.23      0.84 o 
   0  10   3        0.52        0.76      0.77 o 
  -2 -10   4        0.26        1.51      0.94 o 
  -1 -10   4       19.99       23.16      1.84 o 
   0 -10   4        9.03       10.12      1.52 o 
   1 -10   4       18.78       18.71      1.65 o 
   2 -10   4        1.94        1.51      1.07 o 
  -3  -9   4        0.58        1.37      0.90 o 
  -2  -9   4       14.53       13.29      1.32 o 
  -1  -9   4       42.52       44.78      2.15 o 
   0  -9   4       12.35       14.28      0.93 o 
   1  -9   4        3.58        1.89      1.05 o 
   2  -9   4        1.77        2.34      0.82 o 
   3  -9   4        2.69        1.82      1.06 o 
  -4  -8   4        0.12        1.01      0.75 o 
  -3  -8   4       26.13       23.59      1.65 o 
  -2  -8   4       26.55       26.57      1.62 o 
  -1  -8   4        1.85        2.40      0.77 o 
   0  -8   4       22.50       25.71      2.06 o 
   1  -8   4        3.05        4.22      0.89 o 
   2  -8   4       22.74       22.83      1.56 o 
   3  -8   4        4.80        5.93      1.06 o 
   4  -8   4        0.94        0.22      1.00 o 
  -5  -7   4        1.85        3.63      1.03 o 
  -4  -7   4        8.26        9.69      1.15 o 
  -3  -7   4        4.81        3.29      0.87 o 
  -2  -7   4       25.90       24.65      1.41 o 
  -1  -7   4       26.78       26.33      1.40 o 
   0  -7   4        0.80        0.80      0.46 o 
   1  -7   4       19.96       19.13      1.16 o 
   2  -7   4       63.32       60.29      2.03 o 
   3  -7   4       21.52       20.18      1.41 o 
   4  -7   4        1.35        2.27      0.92 o 
   5  -7   4        0.82        2.41      0.94 o 
  -5  -6   4        5.08        4.45      1.06 o 
  -4  -6   4        4.68        4.18      0.92 o 
  -3  -6   4       43.71       43.99      1.73 o 
  -2  -6   4        9.99       11.84      0.95 o 
  -1  -6   4       26.17       22.09      1.18 o 
   0  -6   4       56.37       58.60      1.92 o 
   1  -6   4      205.98      195.98      2.99 o 
   2  -6   4        7.24        7.11      0.86 o 
   3  -6   4        3.32        2.86      0.89 o 
   4  -6   4        4.68        3.96      1.00 o 
   5  -6   4        1.98        2.45      0.96 o 
  -6  -5   4        2.14        2.24      1.14 o 
  -5  -5   4        2.63        3.03      0.83 o 
  -4  -5   4       20.69       19.69      1.30 o 
  -3  -5   4       33.66       31.81      1.46 o 
  -2  -5   4        4.62        4.05      0.64 o 
  -1  -5   4        4.28        6.01      0.67 o 
   0  -5   4       26.68       25.77      1.41 o 
   1  -5   4       62.86       66.31      1.69 o 
   2  -5   4        6.77        7.53      0.79 o 
   3  -5   4        1.20        1.87      0.63 o 
   4  -5   4       10.08       13.10      1.12 o 
   5  -5   4       11.80       10.29      1.33 o 
  -6  -4   4        4.06        4.91      1.09 o 
  -5  -4   4       46.33       39.26      1.93 o 
  -4  -4   4      153.83      143.67      2.99 o 
  -3  -4   4       35.73       34.85      1.38 o 
  -2  -4   4       45.99       47.67      1.44 o 
  -1  -4   4       44.22       39.59      1.26 o 
   0  -4   4      192.84      181.53     10.57 o 
   1  -4   4      147.55      145.14      2.23 o 
   2  -4   4       22.48       21.01      1.02 o 
   3  -4   4       28.64       23.27      1.24 o 
   4  -4   4        7.20        6.03      0.86 o 
   5  -4   4        0.58        0.32      0.79 o 
   6  -4   4        4.28        5.69      1.04 o 
  -6  -3   4        4.49        3.65      1.01 o 
  -5  -3   4       26.26       24.10      1.52 o 
  -4  -3   4       45.07       42.01      1.66 o 
  -3  -3   4       85.58       78.23      1.89 o 
  -2  -3   4        0.92        0.39      0.44 o 
  -1  -3   4      471.77      462.44      3.59 o 
   0  -3   4      273.05      278.92      2.93 o 
   1  -3   4      182.97      179.52      2.30 o 
   2  -3   4      120.10      121.03      2.13 o 
   3  -3   4       23.66       25.35      1.21 o 
   4  -3   4       11.47       14.72      1.09 o 
   5  -3   4        0.64        0.12      0.87 o 
   6  -3   4        0.53        0.37      0.92 o 
  -6  -2   4        0.74        0.55      0.97 o 
  -5  -2   4        2.89        2.25      0.96 o 
  -4  -2   4        0.06        1.05      0.67 o 
  -3  -2   4      183.47      168.89      2.61 o 
  -2  -2   4       19.55       21.17      0.87 o 
  -1  -2   4      117.99      116.52      1.72 o 
   0  -2   4      721.54      713.26      4.55 o 
   1  -2   4       71.69       69.04      1.36 o 
   2  -2   4       60.46       53.15      1.36 o 
   3  -2   4       60.98       59.07      1.63 o 
   4  -2   4        4.23        5.11      0.80 o 
   5  -2   4        5.60        5.80      0.97 o 
   6  -2   4        1.12        2.82      0.94 o 
  -6  -1   4       12.35       16.91      1.47 o 
  -5  -1   4        4.32        5.11      1.08 o 
  -4  -1   4       52.32       54.71      1.69 o 
  -3  -1   4       81.08       89.99      1.86 o 
  -2  -1   4       76.93       73.67      1.48 o 
  -1  -1   4       51.55       48.85      1.11 o 
   0  -1   4      243.87      260.99      4.32 o 
   1  -1   4      315.10      330.70      2.77 o 
   2  -1   4      344.89      346.24      3.23 o 
   3  -1   4       36.61       37.91      1.33 o 
   4  -1   4       19.37       19.75      1.19 o 
   5  -1   4       11.75       12.64      1.22 o 
   6  -1   4        3.71        4.15      0.97 o 
  -6   0   4        3.77        3.93      1.14 o 
  -5   0   4        3.55        4.18      0.83 o 
  -4   0   4        4.04        3.91      0.84 o 
  -3   0   4       32.32       37.98      1.27 o 
  -2   0   4      118.26      119.40      1.89 o 
  -1   0   4      163.64      176.46      1.98 o 
   0   0   4      206.26      194.11      1.40 o 
   1   0   4       82.92       92.41      1.49 o 
   2   0   4      118.41      132.36      2.02 o 
   3   0   4      136.72      148.79      2.47 o 
   4   0   4       12.03       11.51      0.95 o 
   5   0   4       69.30       67.81      2.36 o 
   6   0   4       14.92       15.61      1.43 o 
  -6   1   4       15.55       18.25      1.59 o 
  -5   1   4       11.95       14.07      1.19 o 
  -4   1   4       13.67       14.13      1.02 o 
  -3   1   4       12.31       13.05      0.87 o 
  -2   1   4      133.43      147.65      2.14 o 
  -1   1   4      304.36      311.70      2.76 o 
   0   1   4       97.44       92.49      3.22 o 
   1   1   4      358.43      388.04      3.11 o 
   2   1   4       20.75       22.28      0.94 o 
   3   1   4       67.91       63.69      1.66 o 
   4   1   4       74.55       67.17      2.03 o 
   5   1   4       30.38       28.99      1.64 o 
   6   1   4        6.60        7.78      1.22 o 
  -6   2   4        1.39       -0.35      1.07 o 
  -5   2   4        1.43        1.58      0.84 o 
  -4   2   4       30.45       30.44      1.43 o 
  -3   2   4       69.67       74.63      1.88 o 
  -2   2   4       39.26       34.67      1.18 o 
  -1   2   4      199.77      222.88      2.45 o 
   0   2   4      256.56      243.94      8.08 o 
   1   2   4       27.22       25.51      0.95 o 
   2   2   4      170.60      178.98      2.54 o 
   3   2   4       25.20       22.30      1.14 o 
   4   2   4       23.56       22.78      1.31 o 
   5   2   4        2.90        2.33      1.00 o 
   6   2   4        4.26        6.29      1.17 o 
  -6   3   4        2.35        2.96      1.13 o 
  -5   3   4       19.85       18.32      1.47 o 
  -4   3   4        2.49        3.56      0.75 o 
  -3   3   4       60.37       57.70      1.70 o 
  -2   3   4       46.06       47.03      1.39 o 
  -1   3   4       49.61       53.54      1.39 o 
   0   3   4       93.05      104.19      2.44 o 
   1   3   4      301.63      312.61      3.25 o 
   2   3   4       84.64       79.37      1.86 o 
   3   3   4       12.13       11.67      0.92 o 
   4   3   4       31.54       30.94      1.52 o 
   5   3   4        4.15        3.41      1.02 o 
   6   3   4        0.16        0.55      0.98 o 
  -6   4   4        3.46        5.55      1.09 o 
  -5   4   4        3.30        3.36      1.03 o 
  -4   4   4       50.55       52.06      2.00 o 
  -3   4   4       33.91       30.39      1.51 o 
  -2   4   4        3.74        3.01      0.62 o 
  -1   4   4       38.72       37.94      1.34 o 
   0   4   4       70.87       63.99      1.16 o 
   1   4   4       13.11       12.95      0.87 o 
   2   4   4       41.11       42.00      1.53 o 
   3   4   4        6.56        7.87      0.87 o 
   4   4   4        0.80        0.68      0.75 o 
   5   4   4       14.17       13.63      1.38 o 
  -5   5   4        1.50        3.28      0.99 o 
  -4   5   4       27.83       30.46      1.56 o 
  -3   5   4        8.24        6.50      1.07 o 
  -2   5   4       13.05       15.53      1.02 o 
  -1   5   4        2.72        1.61      0.70 o 
   0   5   4       82.24       80.23      2.41 o 
   1   5   4        0.65        1.33      0.55 o 
   2   5   4        8.31        8.48      0.97 o 
   3   5   4       85.75       81.58      2.38 o 
   4   5   4        0.72       -0.43      0.99 o 
   5   5   4        1.33        0.81      0.99 o 
  -5   6   4        0.94       -0.74      1.24 o 
  -4   6   4        1.23        1.47      0.89 o 
  -3   6   4       18.51       17.77      1.38 o 
  -2   6   4        1.13        1.51      0.72 o 
  -1   6   4       19.71       19.57      1.25 o 
   0   6   4       16.96       15.74      0.97 o 
   1   6   4      101.11       97.05      2.53 o 
   2   6   4      102.17      109.47      2.80 o 
   3   6   4       36.18       31.04      1.80 o 
   4   6   4        0.94        2.32      0.78 o 
  -4   7   4        0.89        1.77      0.89 o 
  -3   7   4        1.02        1.89      0.87 o 
  -2   7   4        1.08        2.07      0.86 o 
  -1   7   4        9.53        9.77      1.11 o 
   0   7   4        4.58        4.67      0.86 o 
   1   7   4        6.29        5.22      1.08 o 
   2   7   4       28.34       32.54      1.72 o 
   3   7   4        8.34        9.17      1.25 o 
   4   7   4        0.35        0.23      1.10 o 
  -4   8   4        2.75        4.87      1.25 o 
  -3   8   4        5.47        5.39      1.29 o 
  -2   8   4        4.23        2.49      0.99 o 
  -1   8   4        5.52        7.19      1.02 o 
   0   8   4        0.18        0.66      0.57 o 
   1   8   4        2.61        1.78      1.07 o 
   2   8   4        4.20        2.99      1.14 o 
   3   8   4        2.39        3.58      1.12 o 
  -2   9   4        0.26       -0.52      0.94 o 
  -1   9   4        0.64        0.21      0.80 o 
   0   9   4        1.37        1.37      0.71 o 
   1   9   4        2.03        3.12      1.04 o 
   2   9   4        4.85        7.85      1.31 o 
  -2 -10   5        1.56        0.69      1.09 o 
  -1 -10   5       15.16       15.84      1.62 o 
   0 -10   5       35.43       40.50      1.96 o 
   1 -10   5       14.32       18.53      1.60 o 
   2 -10   5        7.03        8.46      1.31 o 
  -3  -9   5        0.35        0.37      0.88 o 
  -2  -9   5       13.06       16.21      1.42 o 
  -1  -9   5       49.09       57.55      2.32 o 
   0  -9   5        1.08        1.66      0.66 o 
   1  -9   5        6.27        5.13      1.13 o 
   2  -9   5        2.33        1.79      1.00 o 
   3  -9   5        8.18        7.97      1.35 o 
  -4  -8   5        0.48        1.40      0.89 o 
  -3  -8   5       15.44       13.52      1.42 o 
  -2  -8   5        3.57        3.95      1.03 o 
  -1  -8   5       19.12       20.56      1.52 o 
   0  -8   5        9.16       11.95      2.64 o 
   1  -8   5       12.85       13.70      1.26 o 
   2  -8   5        7.73        8.73      1.02 o 
   3  -8   5       21.34       21.59      1.66 o 
   4  -8   5        4.97        7.00      1.01 o 
  -5  -7   5        5.49        5.10      1.26 o 
  -4  -7   5        0.26        0.20      0.82 o 
  -3  -7   5        6.11        5.51      1.05 o 
  -2  -7   5       39.69       39.25      1.68 o 
  -1  -7   5       13.29       14.05      1.10 o 
   0  -7   5       15.03       15.43      2.30 o 
   1  -7   5        7.74        7.90      0.97 o 
   2  -7   5       60.25       54.80      2.03 o 
   3  -7   5       41.79       41.92      1.97 o 
   4  -7   5        3.25        2.71      1.03 o 
  -5  -6   5        0.69        1.85      0.82 o 
  -4  -6   5        0.08        0.12      0.77 o 
  -3  -6   5       96.14       92.38      2.52 o 
  -2  -6   5       11.60       10.69      1.01 o 
  -1  -6   5       34.93       36.77      1.49 o 
   0  -6   5       31.41       31.03      1.64 o 
   1  -6   5        2.31        2.97      0.60 o 
   2  -6   5        7.89        5.66      0.93 o 
   3  -6   5        9.23        6.51      1.07 o 
   4  -6   5        5.19        6.50      1.20 o 
   5  -6   5        1.77       -0.30      1.11 o 
  -5  -5   5        9.87        8.36      1.23 o 
  -4  -5   5       55.83       51.29      2.04 o 
  -3  -5   5      254.63      248.01      3.72 o 
  -2  -5   5       64.92       64.08      1.85 o 
  -1  -5   5       66.35       62.79      1.81 o 
   0  -5   5       92.02       93.03      4.18 o 
   1  -5   5        9.75       10.28      0.77 o 
   2  -5   5       58.46       58.07      1.80 o 
   3  -5   5        3.57        3.18      0.80 o 
   4  -5   5        1.58        0.71      0.89 o 
   5  -5   5        6.43        7.92      1.16 o 
  -6  -4   5        1.58        2.18      1.04 o 
  -5  -4   5       39.76       34.29      1.83 o 
  -4  -4   5       86.10       80.22      2.34 o 
  -3  -4   5       80.28       77.44      2.07 o 
  -2  -4   5        7.52        7.45      0.78 o 
  -1  -4   5       10.25        9.91      0.72 o 
   0  -4   5      272.83      294.72      5.88 o 
   1  -4   5        6.86        6.82      0.72 o 
   2  -4   5       27.39       24.83      1.16 o 
   3  -4   5       22.93       22.60      1.24 o 
   4  -4   5        0.13        0.06      0.74 o 
   5  -4   5       10.16       10.23      1.26 o 
  -6  -3   5        3.35        2.60      1.02 o 
  -5  -3   5        2.30        2.49      0.84 o 
  -4  -3   5        9.71       11.29      1.05 o 
  -3  -3   5       17.73       16.14      1.02 o 
  -2  -3   5       56.20       54.03      1.44 o 
  -1  -3   5       96.61      105.00      1.91 o 
   0  -3   5      112.96      122.73      1.40 o 
   1  -3   5       84.79       82.82      1.71 o 
   2  -3   5      145.77      146.52      2.46 o 
   3  -3   5        2.39        1.24      0.63 o 
   4  -3   5       19.07       20.28      1.29 o 
   5  -3   5       22.20       23.83      1.53 o 
   6  -3   5        3.28        2.47      1.04 o 
  -6  -2   5        2.11        3.58      1.04 o 
  -5  -2   5       11.26       11.51      1.19 o 
  -4  -2   5       24.29       25.73      1.34 o 
  -3  -2   5       22.76       20.00      1.09 o 
  -2  -2   5       41.37       41.36      1.27 o 
  -1  -2   5      856.50      917.86      5.16 o 
   0  -2   5       62.19       56.37      0.93 o 
   1  -2   5       10.86        8.96      0.66 o 
   2  -2   5       19.81       22.09      0.99 o 
   3  -2   5       44.13       46.66      1.54 o 
   4  -2   5        3.79        2.87      0.77 o 
   5  -2   5       12.00        9.60      1.14 o 
   6  -2   5        1.57        0.68      1.04 o 
  -6  -1   5        1.88        3.87      1.09 o 
  -5  -1   5       32.97       37.86      1.79 o 
  -4  -1   5       11.33       10.11      0.96 o 
  -3  -1   5       24.94       27.43      1.17 o 
  -2  -1   5      115.18      128.33      2.12 o 
  -1  -1   5     1721.79     1677.12     28.20 o 
   0  -1   5      169.54      186.93      3.11 o 
   1  -1   5       68.11       71.75      1.46 o 
   2  -1   5        0.06       -0.28      0.49 o 
   3  -1   5        1.99        1.87      0.55 o 
   4  -1   5       11.28       12.02      0.98 o 
   5  -1   5        3.83        2.51      0.96 o 
   6  -1   5       11.24       14.61      1.41 o 
  -6   0   5       12.11       17.15      1.61 o 
  -5   0   5        8.55       11.42      1.19 o 
  -4   0   5       11.75       13.47      0.99 o 
  -3   0   5      103.28      104.67      2.16 o 
  -2   0   5       14.38       16.15      0.87 o 
  -1   0   5       63.13       58.03      1.32 o 
   0   0   5      267.59      263.12      1.86 o 
   1   0   5        4.70        3.82      0.50 o 
   2   0   5       52.86       54.18      1.46 o 
   3   0   5        9.56       10.30      0.84 o 
   4   0   5       65.19       60.39      2.03 o 
   5   0   5       49.06       44.84      2.04 o 
   6   0   5        8.04        8.65      1.25 o 
  -6   1   5       10.86       12.20      1.56 o 
  -5   1   5        4.13        4.24      1.01 o 
  -4   1   5       11.37       10.37      1.01 o 
  -3   1   5       58.03       52.44      1.59 o 
  -2   1   5      190.12      182.30      2.52 o 
  -1   1   5      314.05      325.92      3.06 o 
   0   1   5      243.18      229.42      1.81 o 
   1   1   5      202.37      197.21      2.53 o 
   2   1   5       39.70       42.18      1.34 o 
   3   1   5       10.33       10.45      0.92 o 
   4   1   5        4.46        2.66      0.93 o 
   5   1   5       28.66       25.61      1.62 o 
   6   1   5        0.36        2.14      1.00 o 
  -6   2   5        4.05        2.74      1.24 o 
  -5   2   5        2.18        1.96      0.89 o 
  -4   2   5        0.98        2.00      0.70 o 
  -3   2   5       73.53       77.38      2.00 o 
  -2   2   5       81.42       77.76      1.80 o 
  -1   2   5       84.14       88.59      1.79 o 
   0   2   5       80.10       80.02      3.81 o 
   1   2   5       19.27       21.07      0.92 o 
   2   2   5       96.30      101.22      2.10 o 
   3   2   5       19.55       22.38      1.21 o 
   4   2   5       15.43       13.46      1.22 o 
   5   2   5       13.40       12.88      1.34 o 
   6   2   5        0.22        1.10      0.89 o 
  -6   3   5        3.13        3.91      1.16 o 
  -5   3   5        3.51        3.37      1.11 o 
  -4   3   5        0.02        0.78      0.71 o 
  -3   3   5        3.88        4.47      0.82 o 
  -2   3   5       74.41       73.07      1.87 o 
  -1   3   5       19.20       17.57      0.96 o 
   0   3   5       30.61       32.19      2.00 o 
   1   3   5      122.92      123.90      2.32 o 
   2   3   5       31.11       31.07      1.31 o 
   3   3   5        0.19        0.71      0.62 o 
   4   3   5        3.47        4.26      0.95 o 
   5   3   5        0.71        0.55      0.91 o 
  -5   4   5        7.25        7.18      1.19 o 
  -4   4   5       20.63       18.96      1.50 o 
  -3   4   5       28.60       27.82      1.46 o 
  -2   4   5       29.46       29.71      1.36 o 
  -1   4   5       23.59       22.39      1.22 o 
   0   4   5        8.56       11.75      1.51 o 
   1   4   5       99.45       99.61      2.25 o 
   2   4   5       13.21       13.05      1.02 o 
   3   4   5        3.89        3.98      0.90 o 
   4   4   5        5.62        4.03      0.97 o 
   5   4   5        0.79        1.53      0.89 o 
  -5   5   5        3.92        5.64      1.08 o 
  -4   5   5        6.02        6.12      1.12 o 
  -3   5   5        5.35        5.59      0.82 o 
  -2   5   5        4.01        3.71      0.75 o 
  -1   5   5       22.40       24.41      1.33 o 
   0   5   5        1.97        2.47      1.11 o 
   1   5   5       91.76       94.16      2.40 o 
   2   5   5       62.96       56.62      2.03 o 
   3   5   5       55.20       54.70      2.17 o 
   4   5   5        7.25        7.16      1.23 o 
   5   5   5        0.48        0.70      0.96 o 
  -5   6   5        1.75        0.77      1.22 o 
  -4   6   5        0.93        1.68      0.87 o 
  -3   6   5        0.53        2.20      0.81 o 
  -2   6   5        3.36        3.45      0.87 o 
  -1   6   5        5.62        6.82      0.90 o 
   0   6   5        9.04        7.99      0.73 o 
   1   6   5        2.91        2.51      0.86 o 
   2   6   5        3.44        5.21      0.97 o 
   3   6   5        7.31        9.08      1.09 o 
   4   6   5        3.21        3.77      1.04 o 
  -4   7   5        1.61        0.82      1.06 o 
  -3   7   5        3.03        3.06      1.14 o 
  -2   7   5        0.44        0.43      0.75 o 
  -1   7   5       11.39        9.44      1.14 o 
   0   7   5       25.58       26.75      2.88 o 
   1   7   5       16.48       18.37      1.47 o 
   2   7   5       12.36       16.57      1.37 o 
   3   7   5        2.25        2.75      0.94 o 
  -3   8   5        6.50        5.52      1.19 o 
  -2   8   5        0.38        0.35      0.83 o 
  -1   8   5        1.16        1.86      0.84 o 
   0   8   5        0.63        0.67      0.61 o 
   1   8   5        6.80        8.96      1.26 o 
   2   8   5        4.34        5.77      1.14 o 
  -2   9   5        3.12        1.25      0.97 o 
  -1   9   5        0.50        0.83      0.96 o 
   0   9   5        1.29        1.10      0.75 o 
   1   9   5        6.42        7.77      1.46 o 
  -1 -10   6        6.25        7.71      1.33 o 
   0 -10   6       12.49       14.41      1.03 o 
   1 -10   6        7.02        7.48      1.39 o 
  -3  -9   6        8.32        8.26      1.34 o 
  -2  -9   6        6.79        6.38      1.30 o 
  -1  -9   6        1.75        1.14      1.07 o 
   0  -9   6        4.72        3.17      1.42 o 
   1  -9   6        1.75        3.59      0.99 o 
   2  -9   6        4.14        4.15      1.09 o 
   3  -9   6        0.35        0.00      1.03 o 
  -4  -8   6        5.27        6.31      1.08 o 
  -3  -8   6        4.32        4.22      1.18 o 
  -2  -8   6       15.58       14.66      1.34 o 
  -1  -8   6       10.62       10.29      1.12 o 
   0  -8   6       10.36       10.40      0.82 o 
   1  -8   6       11.65        9.77      1.30 o 
   2  -8   6        3.18        4.86      0.97 o 
   3  -8   6       22.27       21.42      1.66 o 
  -4  -7   6        1.30        0.83      1.02 o 
  -3  -7   6        2.99        2.51      0.92 o 
  -2  -7   6      108.90      113.05      2.83 o 
  -1  -7   6       28.73       29.63      1.59 o 
   0  -7   6        0.74        1.52      0.48 o 
   1  -7   6        0.22        0.11      0.72 o 
   2  -7   6       13.32       12.08      1.21 o 
   3  -7   6       43.74       47.10      2.14 o 
   4  -7   6        3.44        3.49      1.11 o 
  -5  -6   6       10.10       11.21      1.46 o 
  -4  -6   6        9.04        7.48      1.20 o 
  -3  -6   6       45.40       44.81      1.93 o 
  -2  -6   6      193.06      197.53      3.42 o 
  -1  -6   6       40.98       39.82      1.51 o 
   0  -6   6        6.20        5.99      0.65 o 
   1  -6   6       14.89       14.52      1.06 o 
   2  -6   6       18.18       16.58      1.29 o 
   3  -6   6       36.09       40.37      1.85 o 
   4  -6   6        3.62        4.49      1.10 o 
   5  -6   6        2.33        1.48      1.09 o 
  -5  -5   6        0.91        2.07      0.92 o 
  -4  -5   6       33.12       31.92      1.66 o 
  -3  -5   6      438.99      422.04      4.94 o 
  -2  -5   6        6.07        6.37      0.89 o 
  -1  -5   6       27.23       26.57      1.29 o 
   0  -5   6       12.35       14.29      0.67 o 
   1  -5   6       52.23       53.42      1.71 o 
   2  -5   6       51.85       52.65      1.79 o 
   3  -5   6       11.80       11.18      1.04 o 
   4  -5   6        4.85        2.62      1.11 o 
   5  -5   6        0.93        0.30      0.99 o 
  -6  -4   6        3.19        3.18      1.12 o 
  -5  -4   6       21.95       20.10      1.50 o 
  -4  -4   6        0.84        0.49      0.75 o 
  -3  -4   6      159.94      156.75      3.00 o 
  -2  -4   6       68.32       58.22      1.72 o 
  -1  -4   6       74.36       72.85      1.83 o 
   0  -4   6      129.36      115.74      2.37 o 
   1  -4   6       31.37       32.79      1.28 o 
   2  -4   6       14.09       14.52      0.98 o 
   3  -4   6       27.70       31.59      1.51 o 
   4  -4   6        2.70        1.53      0.92 o 
   5  -4   6        7.06        7.51      1.29 o 
  -6  -3   6        3.13        2.39      1.19 o 
  -5  -3   6        4.50        2.92      0.96 o 
  -4  -3   6       38.17       37.39      1.67 o 
  -3  -3   6       61.68       60.66      1.87 o 
  -2  -3   6       18.30       17.64      1.04 o 
  -1  -3   6       40.80       42.84      1.36 o 
   0  -3   6      411.22      431.48      9.97 o 
   1  -3   6      307.54      296.60      3.35 o 
   2  -3   6       91.92       93.53      2.17 o 
   3  -3   6       11.17       10.57      1.00 o 
   4  -3   6       11.67       10.14      1.24 o 
   5  -3   6        9.32        9.25      1.29 o 
  -6  -2   6        1.17        1.24      1.06 o 
  -5  -2   6        0.81        1.26      0.85 o 
  -4  -2   6       21.18       19.65      1.30 o 
  -3  -2   6       28.52       26.06      1.28 o 
  -2  -2   6       92.61       96.87      2.02 o 
  -1  -2   6      227.30      231.88      2.87 o 
   0  -2   6      930.12      983.26     15.41 o 
   1  -2   6       58.05       58.66      1.49 o 
   2  -2   6       42.61       46.93      1.49 o 
   3  -2   6       36.95       38.93      1.53 o 
   4  -2   6        7.55        6.96      1.02 o 
   5  -2   6       28.24       27.77      1.73 o 
  -6  -1   6        7.73       11.75      1.41 o 
  -5  -1   6        2.10        3.09      1.04 o 
  -4  -1   6        9.17       10.67      1.04 o 
  -3  -1   6       73.94       75.43      1.98 o 
  -2  -1   6       44.06       45.73      1.44 o 
  -1  -1   6      118.21      126.12      2.06 o 
   0  -1   6      154.45      148.55      1.57 o 
   1  -1   6       31.89       30.14      1.12 o 
   2  -1   6       35.13       31.64      1.24 o 
   3  -1   6        5.81        5.77      0.86 o 
   4  -1   6       33.53       32.76      1.68 o 
   5  -1   6       15.48       12.74      1.43 o 
  -6   0   6       28.35       35.46      2.13 o 
  -5   0   6       31.07       32.46      1.81 o 
  -4   0   6        7.90        9.74      0.94 o 
  -3   0   6        5.89        6.41      0.74 o 
  -2   0   6       45.83       49.09      1.48 o 
  -1   0   6       57.18       61.09      1.53 o 
   0   0   6      114.11      111.95      5.51 o 
   1   0   6      203.46      197.82      2.70 o 
   2   0   6       60.26       59.46      1.65 o 
   3   0   6       17.50       16.85      1.14 o 
   4   0   6       28.50       26.07      1.50 o 
   5   0   6        1.86        2.76      0.98 o 
  -6   1   6        7.91        9.61      1.45 o 
  -5   1   6       13.46       16.82      1.32 o 
  -4   1   6        8.16        8.02      0.97 o 
  -3   1   6       19.91       23.34      1.21 o 
  -2   1   6      175.11      179.67      2.71 o 
  -1   1   6      178.78      176.69      2.52 o 
   0   1   6       51.26       49.29      0.97 o 
   1   1   6       13.55       14.63      0.87 o 
   2   1   6       39.81       38.35      1.41 o 
   3   1   6       16.49       15.98      1.12 o 
   4   1   6        7.57        6.88      0.95 o 
   5   1   6        3.53        3.69      1.11 o 
  -6   2   6        0.04       -1.06      1.06 o 
  -5   2   6        9.02        9.37      1.25 o 
  -4   2   6        2.60        3.98      0.75 o 
  -3   2   6        6.34        7.50      0.84 o 
  -2   2   6       11.69       11.75      0.87 o 
  -1   2   6      116.46      108.28      2.15 o 
   0   2   6       18.31       16.76      1.00 o 
   1   2   6       44.72       40.21      1.44 o 
   2   2   6       18.30       18.50      1.07 o 
   3   2   6       31.50       32.46      1.48 o 
   4   2   6       21.24       19.47      1.42 o 
   5   2   6        0.06       -0.84      0.99 o 
  -6   3   6        2.02        1.96      1.12 o 
  -5   3   6       14.54       17.04      1.43 o 
  -4   3   6       35.89       39.29      1.79 o 
  -3   3   6      129.32      133.00      2.80 o 
  -2   3   6       12.15        9.56      0.92 o 
  -1   3   6       53.18       49.49      1.63 o 
   0   3   6       56.50       58.02      1.17 o 
   1   3   6       31.04       32.52      1.39 o 
   2   3   6       17.69       16.26      1.04 o 
   3   3   6        6.70        5.98      0.86 o 
   4   3   6       13.95       13.62      1.26 o 
   5   3   6        2.60        1.82      1.06 o 
  -5   4   6        2.24        1.05      1.07 o 
  -4   4   6        4.46        3.66      0.98 o 
  -3   4   6       40.47       36.12      1.68 o 
  -2   4   6        2.66        3.48      0.71 o 
  -1   4   6       20.98       21.78      1.20 o 
   0   4   6       55.75       50.64      1.73 o 
   1   4   6        4.52        3.05      0.70 o 
   2   4   6       17.19       17.95      1.22 o 
   3   4   6       16.43       19.15      1.28 o 
   4   4   6       11.57       11.97      1.26 o 
   5   4   6        1.96        2.71      1.05 o 
  -5   5   6        0.25       -1.07      1.07 o 
  -4   5   6        2.94        2.22      1.10 o 
  -3   5   6       14.83       13.72      1.28 o 
  -2   5   6        5.90        3.79      0.91 o 
  -1   5   6        6.93        6.06      0.89 o 
   0   5   6       15.54       14.42      0.81 o 
   1   5   6        8.79        7.47      1.01 o 
   2   5   6       10.95        9.85      1.14 o 
   3   5   6        5.79        4.89      1.09 o 
   4   5   6        2.09        1.70      0.89 o 
  -4   6   6        0.85        1.50      0.97 o 
  -3   6   6        4.59        3.76      1.08 o 
  -2   6   6        3.83        2.34      0.96 o 
  -1   6   6        6.63        4.88      1.00 o 
   0   6   6       24.32       23.56      2.25 o 
   1   6   6       34.33       33.65      1.71 o 
   2   6   6       16.09       17.77      1.37 o 
   3   6   6       11.94       11.95      1.42 o 
   4   6   6        0.23       -0.93      0.95 o 
  -4   7   6        0.87        1.10      1.06 o 
  -3   7   6        1.88        2.55      0.95 o 
  -2   7   6        3.33        2.17      0.97 o 
  -1   7   6        0.38        0.00      0.87 o 
   0   7   6        1.89        2.56      0.97 o 
   1   7   6        0.89        0.77      0.84 o 
   2   7   6        4.68        7.02      1.18 o 
   3   7   6        0.34       -1.01      1.01 o 
  -2   8   6        0.64        2.88      0.80 o 
  -1   8   6        5.66        4.76      1.16 o 
   0   8   6        2.87        2.09      0.72 o 
   1   8   6        1.64        1.75      0.99 o 
   2   8   6        1.47        1.54      1.06 o 
  -1 -10   7        0.30        2.59      0.95 o 
   0 -10   7        0.21       -0.78      0.78 o 
  -3  -9   7        2.55        3.07      1.19 o 
  -2  -9   7        0.65        1.02      0.95 o 
  -1  -9   7        0.08        0.91      0.88 o 
   0  -9   7        4.08        5.02      0.90 o 
   1  -9   7        0.57       -1.02      1.02 o 
   2  -9   7        0.85        2.02      0.91 o 
  -3  -8   7       11.97       11.72      1.36 o 
  -2  -8   7       13.17       12.78      1.30 o 
  -1  -8   7       23.51       25.16      1.61 o 
   0  -8   7        4.88        3.22      0.71 o 
   1  -8   7        4.11        2.03      1.00 o 
   2  -8   7        1.19        2.09      1.01 o 
   3  -8   7        6.11        7.41      1.24 o 
  -4  -7   7        2.74        2.68      1.04 o 
  -3  -7   7       24.42       24.34      1.65 o 
  -2  -7   7        6.02        3.00      1.12 o 
  -1  -7   7       57.89       60.16      2.15 o 
   0  -7   7       10.08       11.24      0.79 o 
   1  -7   7        3.46        3.98      0.87 o 
   2  -7   7        4.54        4.88      0.96 o 
   3  -7   7       19.49       19.81      1.58 o 
   4  -7   7       14.19       12.09      1.48 o 
  -5  -6   7        9.75        9.44      1.26 o 
  -4  -6   7        2.19        1.13      0.98 o 
  -3  -6   7        8.60        8.79      1.16 o 
  -2  -6   7      248.44      255.61      3.98 o 
  -1  -6   7       44.07       40.90      1.71 o 
   0  -6   7       28.26       27.74      0.99 o 
   1  -6   7        4.32        3.62      0.87 o 
   2  -6   7       70.13       68.66      2.34 o 
   3  -6   7        3.53        1.99      1.08 o 
   4  -6   7       13.91       13.85      1.51 o 
  -5  -5   7        0.87        0.94      0.97 o 
  -4  -5   7       26.69       26.72      1.58 o 
  -3  -5   7        7.00        6.83      1.09 o 
  -2  -5   7      222.38      217.00      3.44 o 
  -1  -5   7        7.73        6.99      0.82 o 
   0  -5   7        1.52        1.59      0.44 o 
   1  -5   7       49.60       50.58      1.74 o 
   2  -5   7       77.52       76.09      2.27 o 
   3  -5   7       87.26       88.22      2.62 o 
   4  -5   7        1.68        0.73      1.04 o 
   5  -5   7        2.31        1.02      1.08 o 
  -5  -4   7        3.68        4.65      1.01 o 
  -4  -4   7        9.34        8.42      1.12 o 
  -3  -4   7       37.17       33.33      1.66 o 
  -2  -4   7       44.63       43.70      1.63 o 
  -1  -4   7       23.56       21.08      1.12 o 
   0  -4   7       24.77       27.10      0.94 o 
   1  -4   7       30.79       33.26      1.38 o 
   2  -4   7        4.52        3.47      0.77 o 
   3  -4   7       56.68       59.67      2.12 o 
   4  -4   7        0.76       -0.06      0.84 o 
   5  -4   7        4.19        5.96      1.02 o 
  -6  -3   7        0.24        0.94      1.03 o 
  -5  -3   7        1.21        0.46      0.85 o 
  -4  -3   7       42.28       41.27      1.81 o 
  -3  -3   7      160.26      158.59      3.00 o 
  -2  -3   7        3.92        4.49      0.72 o 
  -1  -3   7      155.84      167.71      2.70 o 
   0  -3   7      282.79      268.91      3.89 o 
   1  -3   7      296.53      287.02      3.55 o 
   2  -3   7       38.77       37.38      1.50 o 
   3  -3   7       16.62       15.20      1.19 o 
   4  -3   7        6.48        6.84      1.02 o 
   5  -3   7        5.28        4.10      1.16 o 
  -6  -2   7        0.18       -0.08      1.07 o 
  -5  -2   7       18.62       19.69      1.56 o 
  -4  -2   7       74.85       77.04      2.40 o 
  -3  -2   7      132.17      132.90      2.72 o 
  -2  -2   7       67.11       67.46      1.82 o 
  -1  -2   7      110.38      111.99      2.22 o 
   0  -2   7       89.96       85.04      2.19 o 
   1  -2   7       50.20       51.82      1.58 o 
   2  -2   7       56.54       56.88      1.79 o 
   3  -2   7        6.64        5.01      0.97 o 
   4  -2   7        7.59        7.73      1.11 o 
   5  -2   7        0.54        0.28      0.97 o 
  -6  -1   7       11.79       11.73      1.61 o 
  -5  -1   7       92.05       93.63      2.96 o 
  -4  -1   7        4.43        3.17      1.00 o 
  -3  -1   7       15.26       12.91      1.05 o 
  -2  -1   7        7.85        6.85      0.79 o 
  -1  -1   7       25.77       25.13      1.12 o 
   0  -1   7       34.02       35.96      0.90 o 
   1  -1   7       53.71       55.21      1.61 o 
   2  -1   7       37.79       34.27      1.44 o 
   3  -1   7        9.92       10.83      1.02 o 
   4  -1   7       21.72       19.54      1.40 o 
   5  -1   7        7.65        9.12      1.15 o 
  -6   0   7       10.89       14.28      1.69 o 
  -5   0   7       45.14       51.56      2.28 o 
  -4   0   7       27.71       30.12      1.58 o 
  -3   0   7       24.50       21.32      1.32 o 
  -2   0   7       20.38       19.62      1.07 o 
  -1   0   7       14.22       14.13      0.88 o 
   0   0   7       52.95       56.63      1.12 o 
   1   0   7       13.13       13.51      0.89 o 
   2   0   7       79.32       75.88      2.01 o 
   3   0   7      177.02      164.16      3.23 o 
   4   0   7       13.82       15.58      1.28 o 
   5   0   7        6.62        4.66      1.21 o 
  -6   1   7        8.11        7.26      1.41 o 
  -5   1   7        2.17        1.81      1.05 o 
  -4   1   7       14.81       16.61      1.36 o 
  -3   1   7       13.51       13.61      1.08 o 
  -2   1   7       22.52       23.27      1.19 o 
  -1   1   7       54.08       47.01      1.51 o 
   0   1   7      194.99      188.02      4.11 o 
   1   1   7        2.08        1.44      0.60 o 
   2   1   7       60.89       60.61      1.88 o 
   3   1   7       46.45       45.22      1.80 o 
   4   1   7       11.27       12.71      1.31 o 
   5   1   7        7.37        8.08      1.24 o 
  -5   2   7       20.71       22.05      1.65 o 
  -4   2   7       14.85       15.06      1.33 o 
  -3   2   7       54.58       52.30      1.92 o 
  -2   2   7      119.80      115.54      2.51 o 
  -1   2   7        3.44        3.15      0.56 o 
   0   2   7       55.36       49.28      1.52 o 
   1   2   7       64.22       62.92      1.87 o 
   2   2   7        0.85       -0.60      0.72 o 
   3   2   7       34.85       35.80      1.61 o 
   4   2   7        0.47        0.13      0.97 o 
   5   2   7        2.78        3.13      1.14 o 
  -5   3   7        5.15        6.60      1.25 o 
  -4   3   7       26.42       25.82      1.62 o 
  -3   3   7      103.64      100.68      2.70 o 
  -2   3   7       61.15       56.25      1.89 o 
  -1   3   7        6.42        4.98      0.77 o 
   0   3   7        0.85        1.37      0.41 o 
   1   3   7        2.29        2.45      0.67 o 
   2   3   7        2.04        3.06      0.75 o 
   3   3   7       10.65       11.45      1.04 o 
   4   3   7        9.32        5.13      1.31 o 
   5   3   7        0.97        2.73      0.79 o 
  -5   4   7        1.01        1.26      1.06 o 
  -4   4   7        0.52       -0.98      0.98 o 
  -3   4   7        6.29        4.71      1.09 o 
  -2   4   7       22.99       19.22      1.28 o 
  -1   4   7       28.16       24.02      1.37 o 
   0   4   7        9.10        9.89      0.70 o 
   1   4   7        2.07        3.01      0.70 o 
   2   4   7       57.89       54.23      2.10 o 
   3   4   7        3.15        4.57      0.96 o 
   4   4   7        8.74        7.96      1.34 o 
  -4   5   7        2.23        2.79      1.05 o 
  -3   5   7       11.63       11.63      1.28 o 
  -2   5   7        5.99        4.49      1.04 o 
  -1   5   7       21.15       21.80      1.41 o 
   0   5   7       27.78       25.80      2.93 o 
   1   5   7       20.75       21.04      1.38 o 
   2   5   7        8.11        7.97      1.08 o 
   3   5   7        4.72        6.12      1.04 o 
   4   5   7        3.96        3.75      0.99 o 
  -4   6   7        2.28       -0.45      1.19 o 
  -3   6   7        7.25        6.03      1.23 o 
  -2   6   7        1.29        0.95      0.86 o 
  -1   6   7       21.39       16.49      1.43 o 
   0   6   7        6.12        6.81      0.74 o 
   1   6   7        0.68        0.62      0.82 o 
   2   6   7        0.51        0.27      0.88 o 
   3   6   7        2.26        2.36      1.03 o 
  -3   7   7        1.21       -0.23      1.02 o 
  -2   7   7        1.50        0.99      1.00 o 
  -1   7   7        1.78        1.90      0.91 o 
   0   7   7        5.23        6.40      0.75 o 
   1   7   7        4.34        5.45      1.09 o 
   2   7   7        0.99        1.78      0.98 o 
  -1   8   7        0.07       -0.69      0.94 o 
   0   8   7        0.88        1.36      1.10 o 
   1   8   7        0.49        0.00      1.02 o 
  -2  -9   8        8.92       10.68      1.33 o 
  -1  -9   8        2.01        0.96      1.09 o 
   0  -9   8        4.53        4.95      0.76 o 
   1  -9   8        0.57        0.75      0.95 o 
  -3  -8   8        0.17        0.07      0.88 o 
  -2  -8   8        9.05       10.62      1.28 o 
  -1  -8   8        2.55        2.92      0.92 o 
   0  -8   8        8.90        7.16      1.75 o 
   1  -8   8        9.62       11.43      1.27 o 
   2  -8   8        2.18        2.22      1.10 o 
   3  -8   8        1.60        1.96      1.14 o 
  -4  -7   8       14.99       16.11      1.63 o 
  -3  -7   8       18.28       18.15      1.67 o 
  -2  -7   8        6.56        5.60      1.01 o 
  -1  -7   8       30.73       27.35      1.61 o 
   0  -7   8       18.50       17.76      0.97 o 
   1  -7   8        3.52        3.42      0.99 o 
   2  -7   8        9.08       11.84      1.17 o 
   3  -7   8        7.90        9.73      1.24 o 
  -4  -6   8        4.73        4.93      1.10 o 
  -3  -6   8        2.70        1.88      0.97 o 
  -2  -6   8       19.80       20.08      1.48 o 
  -1  -6   8       24.30       24.33      1.45 o 
   0  -6   8       30.29       31.21      1.10 o 
   1  -6   8       19.54       20.55      1.38 o 
   2  -6   8        3.54        3.95      0.89 o 
   3  -6   8       51.14       54.17      2.24 o 
   4  -6   8        4.86        5.68      1.25 o 
  -5  -5   8       10.63       10.48      1.38 o 
  -4  -5   8       12.87       13.04      1.27 o 
  -3  -5   8       10.23       10.10      1.14 o 
  -2  -5   8        1.69        3.15      0.70 o 
  -1  -5   8       23.71       23.64      1.34 o 
   0  -5   8       51.04       46.20      1.26 o 
   1  -5   8        0.99        1.12      0.68 o 
   2  -5   8       26.64       28.10      1.58 o 
   3  -5   8        6.68        5.17      1.16 o 
   4  -5   8        4.36        4.07      1.06 o 
  -5  -4   8        3.98        3.69      1.16 o 
  -4  -4   8        2.87        5.98      0.87 o 
  -3  -4   8       56.84       56.83      2.09 o 
  -2  -4   8       36.68       41.41      1.67 o 
  -1  -4   8       27.27       31.77      1.41 o 
   0  -4   8       12.13       12.66      1.07 o 
   1  -4   8      113.98      108.42      2.58 o 
   2  -4   8      198.06      196.40      3.48 o 
   3  -4   8        4.00        4.41      1.00 o 
   4  -4   8        8.73       10.07      1.14 o 
  -5  -3   8        2.26        3.00      1.09 o 
  -4  -3   8        1.10        0.35      0.90 o 
  -3  -3   8       94.45       87.07      2.43 o 
  -2  -3   8       48.50       48.99      1.79 o 
  -1  -3   8        3.48        3.99      0.65 o 
   0  -3   8       51.61       55.07      1.24 o 
   1  -3   8      141.83      144.53      2.81 o 
   2  -3   8      251.12      239.34      3.71 o 
   3  -3   8       64.80       69.04      2.28 o 
   4  -3   8        4.34        4.27      1.07 o 
   5  -3   8        7.72        7.80      1.31 o 
  -5  -2   8        5.63        4.30      1.21 o 
  -4  -2   8       88.02       85.27      2.63 o 
  -3  -2   8        2.97        3.95      0.85 o 
  -2  -2   8       62.81       65.21      1.92 o 
  -1  -2   8       16.38       17.66      1.07 o 
   0  -2   8        0.57        0.14      0.38 o 
   1  -2   8       89.52       80.63      2.11 o 
   2  -2   8       31.90       31.40      1.57 o 
   3  -2   8       34.73       35.49      1.66 o 
   4  -2   8        5.99        4.95      1.02 o 
   5  -2   8        0.80        1.67      0.94 o 
  -5  -1   8       14.03       15.96      1.60 o 
  -4  -1   8      196.31      206.87      3.89 o 
  -3  -1   8       10.22       10.30      1.04 o 
  -2  -1   8       35.37       31.68      1.42 o 
  -1  -1   8        9.56        8.34      0.82 o 
   0  -1   8        1.61        1.19      0.42 o 
   1  -1   8      145.80      139.07      2.66 o 
   2  -1   8       11.83       12.73      1.09 o 
   3  -1   8       12.45       12.70      1.26 o 
   4  -1   8       40.58       36.90      1.92 o 
   5  -1   8        6.34        6.11      1.16 o 
  -5   0   8       36.40       36.54      2.02 o 
  -4   0   8       26.20       29.48      1.68 o 
  -3   0   8       19.66       19.65      1.28 o 
  -2   0   8       20.69       21.75      1.24 o 
  -1   0   8       35.50       33.07      1.40 o 
   0   0   8       11.61       11.57      1.08 o 
   1   0   8      125.26      123.75      2.60 o 
   2   0   8        6.21        7.58      0.97 o 
   3   0   8       37.94       35.36      1.78 o 
   4   0   8       20.92       22.53      1.53 o 
   5   0   8        4.12        5.71      1.11 o 
  -5   1   8       29.15       28.47      1.90 o 
  -4   1   8       23.78       22.80      1.53 o 
  -3   1   8       15.84       15.56      1.26 o 
  -2   1   8       31.59       30.60      1.56 o 
  -1   1   8       57.54       61.17      1.85 o 
   0   1   8       19.39       18.16      1.27 o 
   1   1   8       16.40       16.14      1.14 o 
   2   1   8       10.54       11.36      1.02 o 
   3   1   8        9.08        9.14      1.13 o 
   4   1   8       15.13       13.10      1.36 o 
   5   1   8        3.59        3.73      1.13 o 
  -5   2   8       15.77       17.16      1.59 o 
  -4   2   8       24.44       26.83      1.58 o 
  -3   2   8      151.73      149.13      3.23 o 
  -2   2   8      190.13      183.90      3.26 o 
  -1   2   8       80.97       76.46      2.13 o 
   0   2   8        1.86        1.70      0.49 o 
   1   2   8        7.89        7.95      0.89 o 
   2   2   8       28.10       28.79      1.46 o 
   3   2   8        7.04        5.82      1.18 o 
   4   2   8        8.02        9.36      1.20 o 
  -5   3   8        2.47        3.91      1.11 o 
  -4   3   8        9.49       11.62      1.33 o 
  -3   3   8        3.39        3.29      0.97 o 
  -2   3   8        4.74        4.18      0.92 o 
  -1   3   8        7.36        7.77      0.88 o 
   0   3   8       17.99       18.75      1.08 o 
   1   3   8       16.72       18.07      1.25 o 
   2   3   8        2.70        3.31      0.88 o 
   3   3   8       40.95       39.32      1.93 o 
   4   3   8        1.56        1.95      0.97 o 
  -4   4   8        3.13        3.27      1.05 o 
  -3   4   8        7.12        7.21      1.14 o 
  -2   4   8        4.65        4.84      0.99 o 
  -1   4   8       16.18       16.63      1.28 o 
   0   4   8       64.49       62.98      4.15 o 
   1   4   8       45.20       46.51      1.93 o 
   2   4   8        3.83        4.98      0.99 o 
   3   4   8        4.51        5.01      1.11 o 
   4   4   8        0.40        0.62      0.95 o 
  -4   5   8        0.60        0.53      1.07 o 
  -3   5   8        0.12        0.34      0.87 o 
  -2   5   8       11.59       13.51      1.27 o 
  -1   5   8        9.14        9.33      1.07 o 
   0   5   8       51.59       50.38      2.41 o 
   1   5   8       29.63       31.00      1.73 o 
   2   5   8        3.85        4.31      1.07 o 
   3   5   8        4.03        2.85      1.07 o 
  -3   6   8        1.02        1.26      0.94 o 
  -2   6   8        0.02        0.48      0.85 o 
  -1   6   8        7.20        7.63      1.13 o 
   0   6   8        0.95        0.57      0.63 o 
   1   6   8        0.11        1.57      0.85 o 
   2   6   8        4.33        5.61      1.21 o 
  -2   7   8        0.07        0.23      0.97 o 
  -1   7   8        0.12        0.59      0.87 o 
   0   7   8        0.41        0.74      0.63 o 
   1   7   8        7.40        6.89      1.28 o 
  -1  -9   9        2.31        1.56      1.07 o 
   0  -9   9        1.32        1.86      0.70 o 
  -2  -8   9        7.83        8.79      1.50 o 
  -1  -8   9        0.57        1.28      0.82 o 
   0  -8   9        6.99        6.99      1.94 o 
   1  -8   9        3.04        3.04      0.99 o 
   2  -8   9        1.73        3.15      1.01 o 
  -3  -7   9        2.79        3.64      1.04 o 
  -2  -7   9        4.80        5.81      1.16 o 
  -1  -7   9        4.99        5.88      1.03 o 
   0  -7   9       11.13        9.84      0.88 o 
   1  -7   9        2.67        2.51      0.89 o 
   2  -7   9       10.03        8.95      1.35 o 
   3  -7   9        2.28        2.70      1.15 o 
  -4  -6   9       10.05       12.67      1.38 o 
  -3  -6   9        9.85       10.84      1.26 o 
  -2  -6   9        8.77       11.36      1.20 o 
  -1  -6   9        3.06        3.20      0.78 o 
   0  -6   9       32.18       32.82      2.18 o 
   1  -6   9       42.61       44.78      1.95 o 
   2  -6   9        1.94        0.45      1.00 o 
   3  -6   9        5.19        6.04      1.11 o 
  -4  -5   9        4.58        7.13      1.05 o 
  -3  -5   9       12.70       12.71      1.36 o 
  -2  -5   9       11.11        9.22      1.16 o 
  -1  -5   9        8.10        8.09      0.99 o 
   0  -5   9       16.00       16.54      0.86 o 
   1  -5   9        2.40        1.75      0.96 o 
   2  -5   9       28.24       27.74      1.60 o 
   3  -5   9       23.39       24.99      1.73 o 
   4  -5   9        5.24        6.15      1.14 o 
  -5  -4   9        1.08        2.70      0.86 o 
  -4  -4   9        6.90        5.97      1.25 o 
  -3  -4   9       10.03       10.23      1.14 o 
  -2  -4   9       37.02       36.09      1.69 o 
  -1  -4   9       23.73       25.08      1.38 o 
   0  -4   9       30.54       34.13      1.13 o 
   1  -4   9       46.81       43.71      1.84 o 
   2  -4   9       42.50       38.75      1.96 o 
   3  -4   9       44.24       42.92      2.03 o 
   4  -4   9       10.56       12.15      1.32 o 
  -5  -3   9        3.68        4.55      1.21 o 
  -4  -3   9        2.10        2.85      0.90 o 
  -3  -3   9        9.74        9.91      1.11 o 
  -2  -3   9       10.13        8.93      0.98 o 
  -1  -3   9        3.89        7.44      0.93 o 
   0  -3   9        9.38        9.28      0.66 o 
   1  -3   9       14.51       13.93      1.07 o 
   2  -3   9       44.36       50.34      1.96 o 
   3  -3   9       13.81       17.15      1.34 o 
   4  -3   9        0.07       -0.65      0.90 o 
  -5  -2   9        4.23        4.54      1.18 o 
  -4  -2   9       13.56       12.14      1.35 o 
  -3  -2   9       62.30       60.27      2.17 o 
  -2  -2   9        8.55        7.42      1.00 o 
  -1  -2   9        5.60        5.00      0.80 o 
   0  -2   9       27.43       28.15      0.98 o 
   1  -2   9       50.03       49.14      1.80 o 
   2  -2   9       59.94       60.54      2.11 o 
   3  -2   9        5.07        4.38      0.99 o 
   4  -2   9       14.83       14.67      1.45 o 
  -5  -1   9        3.33        1.96      1.14 o 
  -4  -1   9        1.49        0.75      0.99 o 
  -3  -1   9       53.01       51.24      1.93 o 
  -2  -1   9        2.11        1.84      0.73 o 
  -1  -1   9        2.17        2.39      0.68 o 
   0  -1   9       39.53       36.39      1.97 o 
   1  -1   9       37.49       39.09      1.61 o 
   2  -1   9      139.85      135.91      3.00 o 
   3  -1   9       11.59       11.45      1.27 o 
   4  -1   9       24.05       24.62      1.70 o 
  -5   0   9        0.88        1.32      1.11 o 
  -4   0   9       15.20       15.96      1.48 o 
  -3   0   9       18.80       18.81      1.44 o 
  -2   0   9       13.62       12.38      1.14 o 
  -1   0   9       35.96       31.34      1.56 o 
   0   0   9       87.82       80.96      3.26 o 
   1   0   9       61.76       59.43      2.05 o 
   2   0   9       18.84       18.27      1.32 o 
   3   0   9        0.75       -0.55      0.75 o 
   4   0   9        5.67        7.42      1.22 o 
  -5   1   9        5.92        4.93      1.32 o 
  -4   1   9       27.74       28.62      1.86 o 
  -3   1   9        9.34        7.51      1.17 o 
  -2   1   9      205.17      201.25      3.58 o 
  -1   1   9      198.64      196.99      3.38 o 
   0   1   9       71.38       68.23      1.49 o 
   1   1   9       21.22       22.59      1.42 o 
   2   1   9        1.38        2.52      0.78 o 
   3   1   9        4.16        5.11      1.10 o 
   4   1   9       10.28       10.00      1.33 o 
  -5   2   9        8.41        9.27      1.39 o 
  -4   2   9        3.78        2.56      1.09 o 
  -3   2   9       17.56       14.56      1.34 o 
  -2   2   9       49.65       50.06      1.95 o 
  -1   2   9       18.32       18.30      1.31 o 
   0   2   9        7.28        8.11      0.72 o 
   1   2   9       39.09       44.04      1.89 o 
   2   2   9       17.11       17.04      1.36 o 
   3   2   9        1.04       -0.86      1.02 o 
   4   2   9        2.94        3.38      1.19 o 
  -4   3   9        0.66        2.13      0.97 o 
  -3   3   9        4.52        4.76      1.04 o 
  -2   3   9        3.94        5.20      0.92 o 
  -1   3   9       16.25       13.61      1.37 o 
   0   3   9       26.71       28.41      1.70 o 
   1   3   9        9.15       10.81      1.22 o 
   2   3   9       23.36       25.00      1.67 o 
   3   3   9        8.83       10.91      1.38 o 
  -4   4   9        0.66        0.60      1.11 o 
  -3   4   9        2.49        2.66      1.04 o 
  -2   4   9        5.48        7.19      1.15 o 
  -1   4   9       31.87       28.32      1.80 o 
   0   4   9        6.24        3.99      0.76 o 
   1   4   9       53.37       58.78      2.28 o 
   2   4   9       44.03       42.77      2.17 o 
   3   4   9        0.96        1.70      0.91 o 
  -3   5   9        0.62        0.89      0.84 o 
  -2   5   9        0.65        0.89      0.91 o 
  -1   5   9        3.57        3.05      0.97 o 
   0   5   9        6.57        5.58      0.81 o 
   1   5   9        3.80        4.98      1.12 o 
   2   5   9        1.64        0.58      1.14 o 
  -2   6   9        0.83        1.05      1.02 o 
  -1   6   9        1.28        1.24      0.99 o 
   0   6   9        0.78        1.33      0.70 o 
   1   6   9        4.65        5.54      1.25 o 
  -1  -8  10        4.43        6.40      1.07 o 
   0  -8  10        1.01        0.46      0.63 o 
   1  -8  10        3.03        2.65      1.00 o 
  -3  -7  10        5.06        4.44      1.26 o 
  -2  -7  10        0.11        0.36      1.01 o 
  -1  -7  10        0.02        1.40      0.80 o 
   0  -7  10       11.30       10.48      0.90 o 
   1  -7  10        2.97        1.65      1.02 o 
   2  -7  10        2.20        1.75      1.19 o 
  -3  -6  10        3.70        4.14      1.14 o 
  -2  -6  10        2.12        3.10      0.94 o 
  -1  -6  10        8.18       10.56      1.14 o 
   0  -6  10        1.36        1.46      0.63 o 
   1  -6  10        2.69        1.40      0.97 o 
   2  -6  10        1.60        1.49      0.94 o 
   3  -6  10        3.39        3.73      1.01 o 
  -4  -5  10        1.56        1.82      1.11 o 
  -3  -5  10        2.27        2.60      0.89 o 
  -2  -5  10        5.01        7.59      1.09 o 
  -1  -5  10        9.85        9.62      1.14 o 
   0  -5  10       19.27       18.20      0.98 o 
   1  -5  10       16.11       17.02      1.41 o 
   2  -5  10       44.51       47.95      2.20 o 
   3  -5  10        7.56        7.45      1.19 o 
  -4  -4  10        3.60        4.86      0.99 o 
  -3  -4  10        1.72        2.93      0.97 o 
  -2  -4  10        5.98        4.79      0.96 o 
  -1  -4  10       12.45       12.70      1.21 o 
   0  -4  10       19.41       19.82      0.98 o 
   1  -4  10        4.22        6.67      1.05 o 
   2  -4  10       12.42       16.37      1.35 o 
   3  -4  10        3.73        3.74      1.12 o 
  -4  -3  10        7.27        7.66      1.19 o 
  -3  -3  10        0.97       -0.84      0.84 o 
  -2  -3  10       11.91        9.39      1.09 o 
  -1  -3  10        9.58       10.26      1.07 o 
   0  -3  10        6.34        5.74      0.66 o 
   1  -3  10       14.36       14.27      1.17 o 
   2  -3  10        1.15        1.66      0.83 o 
   3  -3  10        3.87        4.32      1.02 o 
   4  -3  10        1.63        1.16      1.07 o 
  -5  -2  10        6.68        5.90      1.38 o 
  -4  -2  10        6.29        6.69      1.24 o 
  -3  -2  10        9.81        9.96      1.21 o 
  -2  -2  10       38.58       34.99      1.70 o 
  -1  -2  10       15.63       11.42      1.14 o 
   0  -2  10        2.50        1.19      1.15 o 
   1  -2  10       12.82       11.29      1.16 o 
   2  -2  10        0.54        2.95      0.68 o 
   3  -2  10        4.87        6.53      0.94 o 
   4  -2  10        9.89       10.27      1.36 o 
  -5  -1  10        3.86        4.93      1.33 o 
  -4  -1  10        3.88        4.81      1.03 o 
  -3  -1  10        6.10        6.79      1.11 o 
  -2  -1  10       10.60       10.93      1.26 o 
  -1  -1  10       16.33       15.84      1.15 o 
   0  -1  10        5.32        6.67      0.63 o 
   1  -1  10        9.85       11.92      1.15 o 
   2  -1  10        0.60       -0.84      0.90 o 
   3  -1  10        1.72        0.74      0.99 o 
   4  -1  10        6.13        4.98      1.21 o 
  -4   0  10        7.78        7.42      1.28 o 
  -3   0  10       25.86       27.80      1.63 o 
  -2   0  10        2.20        0.97      0.94 o 
  -1   0  10       28.95       25.50      1.54 o 
   0   0  10       86.88       82.14      1.71 o 
   1   0  10       43.52       43.73      1.95 o 
   2   0  10        2.22        3.17      0.84 o 
   3   0  10        3.69        3.95      1.08 o 
   4   0  10        2.79        3.87      1.08 o 
  -4   1  10        0.51        0.64      0.96 o 
  -3   1  10        2.99        1.27      0.95 o 
  -2   1  10       23.86       24.60      1.51 o 
  -1   1  10       43.11       43.15      1.89 o 
   0   1  10       72.14       68.02      1.98 o 
   1   1  10       18.03       17.66      1.36 o 
   2   1  10        5.72        7.98      1.16 o 
   3   1  10       23.02       31.12      1.75 o 
  -4   2  10        3.86        3.91      1.11 o 
  -3   2  10       18.56       20.30      1.51 o 
  -2   2  10        2.52        3.50      0.83 o 
  -1   2  10        8.66        7.93      1.16 o 
   0   2  10       37.27       35.69      1.28 o 
   1   2  10        1.91        1.28      0.94 o 
   2   2  10       14.89       14.12      1.38 o 
   3   2  10        6.61        6.18      1.28 o 
  -4   3  10        0.90        0.38      1.04 o 
  -3   3  10        0.40        0.07      0.96 o 
  -2   3  10        2.58        2.28      0.96 o 
  -1   3  10       13.11       14.39      1.38 o 
   0   3  10       40.21       44.90      1.88 o 
   1   3  10       11.36       11.34      1.28 o 
   2   3  10       42.31       48.90      2.20 o 
   3   3  10       11.46       11.56      1.53 o 
  -3   4  10        4.98        5.82      1.19 o 
  -2   4  10        0.07        1.19      0.80 o 
  -1   4  10        8.74       10.17      1.23 o 
   0   4  10       23.33       26.96      1.20 o 
   1   4  10        8.36       10.03      1.22 o 
   2   4  10       12.95       15.75      1.68 o 
  -2   5  10        2.28        1.43      1.17 o 
  -1   5  10        4.18        6.21      1.07 o 
   0   5  10        1.18        2.38      0.74 o 
   1   5  10        0.73        1.21      0.95 o 
  -2  -7  11        2.98        4.72      1.21 o 
  -1  -7  11        0.62        0.45      1.04 o 
   0  -7  11        0.64        1.28      0.95 o 
   1  -7  11        0.02       -0.78      1.04 o 
  -3  -6  11        3.74        4.00      1.38 o 
  -2  -6  11        0.84        0.37      0.99 o 
  -1  -6  11        2.77        5.33      1.04 o 
   0  -6  11        5.58        5.16      0.81 o 
   1  -6  11        1.61        0.73      0.99 o 
   2  -6  11        0.61        0.54      0.92 o 
  -3  -5  11        0.68        1.19      1.04 o 
  -2  -5  11        2.94        4.10      0.93 o 
  -1  -5  11       10.48        9.64      1.35 o 
   0  -5  11        2.93        2.61      0.68 o 
   1  -5  11        4.25        3.24      1.07 o 
   2  -5  11        3.73        4.70      1.23 o 
  -4  -4  11        5.80        6.37      1.33 o 
  -3  -4  11        0.02       -0.90      0.90 o 
  -2  -4  11        4.81        5.11      1.09 o 
  -1  -4  11        2.26        2.74      1.07 o 
   0  -4  11       12.54       14.00      0.92 o 
   1  -4  11        0.91        1.25      0.93 o 
   2  -4  11        4.43        5.07      1.13 o 
   3  -4  11        0.74        0.39      1.00 o 
  -4  -3  11        0.60        0.31      1.09 o 
  -3  -3  11        0.26        1.66      0.81 o 
  -2  -3  11        1.02        0.84      0.80 o 
  -1  -3  11       20.70       16.40      1.38 o 
   0  -3  11        7.02        7.69      1.14 o 
   1  -3  11        7.07        6.12      1.08 o 
   2  -3  11        1.26        1.78      0.97 o 
   3  -3  11        0.74       -0.23      0.99 o 
  -4  -2  11        0.65        1.43      0.98 o 
  -3  -2  11       10.22        9.46      1.31 o 
  -2  -2  11       16.65       12.74      1.28 o 
  -1  -2  11        3.78        1.82      0.96 o 
   0  -2  11       13.11       13.01      0.87 o 
   1  -2  11        4.21        2.13      0.87 o 
   2  -2  11        4.87        5.19      1.06 o 
   3  -2  11        5.22        5.81      1.15 o 
  -4  -1  11        0.50        0.00      0.94 o 
  -3  -1  11        2.01        1.43      0.93 o 
  -2  -1  11       15.36       15.30      1.33 o 
  -1  -1  11        1.05        1.57      0.83 o 
   0  -1  11        2.05        0.22      1.24 o 
   1  -1  11       13.16       14.78      1.29 o 
   2  -1  11        3.58        4.64      1.05 o 
   3  -1  11        3.05        2.90      1.19 o 
  -4   0  11        0.26       -0.15      1.02 o 
  -3   0  11        2.71        1.79      1.06 o 
  -2   0  11       29.38       26.42      1.68 o 
  -1   0  11       11.04       12.26      1.26 o 
   0   0  11       33.29       31.84      1.25 o 
   1   0  11       15.21       15.83      1.34 o 
   2   0  11        4.27        2.32      1.02 o 
   3   0  11        1.05        1.88      0.98 o 
  -4   1  11        2.37        2.80      1.22 o 
  -3   1  11        8.60        8.04      1.24 o 
  -2   1  11        4.11        8.27      1.09 o 
  -1   1  11        3.56        2.34      0.90 o 
   0   1  11        3.77        3.04      0.72 o 
   1   1  11        3.40        3.54      0.99 o 
   2   1  11        4.29        6.47      1.08 o 
   3   1  11        6.00        5.03      1.26 o 
  -3   2  11        6.51        6.75      1.18 o 
  -2   2  11        0.32        0.96      0.84 o 
  -1   2  11        2.39        1.65      0.97 o 
   0   2  11        2.78        2.23      0.89 o 
   1   2  11        3.20        1.58      1.04 o 
   2   2  11        3.61        2.85      1.16 o 
  -3   3  11        2.16       -1.12      1.12 o 
  -2   3  11        7.15        8.83      1.24 o 
  -1   3  11        2.58        1.54      1.01 o 
   0   3  11        6.09        6.62      0.98 o 
   1   3  11       13.14       12.16      1.45 o 
   2   3  11       16.19       16.73      1.59 o 
  -2   4  11        2.63        3.32      1.11 o 
  -1   4  11        2.16        1.72      0.99 o 
   0   4  11        0.72        0.07      0.74 o 
   1   4  11        1.46        1.39      1.04 o 
  -1  -6  12        1.11        3.27      0.95 o 
   0  -6  12        2.72        4.08      0.80 o 
  -2  -5  12        4.36        7.71      1.21 o 
  -1  -5  12        0.92        1.18      0.94 o 
   0  -5  12       13.53       17.17      1.09 o 
   1  -5  12        2.23        2.44      0.97 o 
  -3  -4  12        1.09        0.23      1.12 o 
  -2  -4  12        1.97        2.35      0.92 o 
  -1  -4  12        6.54        5.32      1.17 o 
   0  -4  12        0.35        1.49      0.60 o 
   1  -4  12        1.52        0.66      1.02 o 
   2  -4  12        0.37       -0.39      0.96 o 
  -3  -3  12        1.18        3.12      1.02 o 
  -2  -3  12        1.31        2.14      0.97 o 
  -1  -3  12        3.29        3.24      0.91 o 
   0  -3  12        3.29        4.84      0.74 o 
   1  -3  12        1.14        2.63      0.86 o 
   2  -3  12        0.15        0.61      0.94 o 
  -3  -2  12        0.48       -1.09      1.09 o 
  -2  -2  12        1.06        1.48      0.97 o 
  -1  -2  12        3.01        5.10      1.10 o 
   0  -2  12        1.64        0.64      1.46 o 
   1  -2  12        3.78        5.77      1.11 o 
   2  -2  12        0.29        0.38      0.89 o 
  -3  -1  12        5.34        7.06      1.30 o 
  -2  -1  12        1.17        1.41      0.97 o 
  -1  -1  12       12.27       12.37      1.35 o 
   0  -1  12        3.83        4.84      0.78 o 
   1  -1  12        8.19        8.30      1.20 o 
   2  -1  12        1.64        1.80      0.97 o 
  -3   0  12        1.73        1.29      1.04 o 
  -2   0  12       10.53        9.06      1.39 o 
  -1   0  12        0.86        1.31      0.87 o 
   0   0  12        5.14        4.93      0.88 o 
   1   0  12        6.09        5.64      1.18 o 
   2   0  12        0.28        0.38      0.91 o 
  -3   1  12        2.13        1.95      1.07 o 
  -2   1  12        6.40        8.07      1.22 o 
  -1   1  12        2.32        2.84      1.05 o 
   0   1  12        1.75        0.94      0.67 o 
   1   1  12        2.22        2.79      0.96 o 
   2   1  12        1.82        1.02      1.11 o 
  -2   2  12        3.20        3.97      1.07 o 
  -1   2  12        3.58        3.99      1.07 o 
   0   2  12        1.68        1.08      0.73 o 
   1   2  12        6.52        7.26      1.26 o 
  -1   3  12        1.65        0.00      1.18 o 
   0   3  12        0.40        0.94      0.70 o 
  -1  -4  13        1.63        3.93      1.01 o 
   0  -4  13        3.26        2.79      0.78 o 
  -1  -3  13        0.47       -0.16      1.01 o 
   0  -3  13        6.07        7.10      0.87 o 
  -2  -2  13        1.06        0.31      1.03 o 
  -1  -2  13        1.07        0.68      0.94 o 
   0  -2  13        1.46        2.56      1.18 o 
   1  -2  13        5.63        7.77      1.33 o 
  -2  -1  13        0.04        0.31      0.89 o 
  -1  -1  13        1.34        2.44      0.94 o 
   0  -1  13        0.87       -0.11      0.74 o 
   1  -1  13        0.86        1.65      0.92 o 
  -1   0  13        2.35        3.47      1.03 o 
   0   0  13        2.93        2.38      0.75 o 
                                                 
